# Supplementary material for: Potential Inhibitors of Lumpy Skin Disease’s Viral Protein (DNA Polymerase): A Combination of Bioinformatics Approaches
Source: Animals (Basel). 2024 Apr 24;14(9):1283. doi: 10.3390/ani14091283 (PMC11083254; doi:10.3390/ani14091283)
Supplement: Supplementary file 1 [file animals-14-01283-s001.zip]

Archive with 3 entries (3 files):
- Table S1.pdf
- Table S3.xlsx
- Table-S2.xlsx
