# Supplementary material for: Potential Inhibitors of Lumpy Skin Disease’s Viral Protein (DNA Polymerase): A Combination of Bioinformatics Approaches
Source: Animals (Basel). 2024 Apr 24;14(9):1283. doi: 10.3390/ani14091283 (PMC11083254; doi:10.3390/ani14091283)
Supplement: Supplementary file 1 [file animals-14-01283-s001.zip › Table S3.xlsx]

## Sheet: XP docking-160
Table S3. A list of conformers out of total tested compounds from the result of ligand docking in Glide Extra Precision (XP) modes.
Stars	Title	Entry ID	Entry Name	Date Added	Date Modified	ct enhanced stereo status	Source Path	Source File	Source File Index	job name	DATABASE_ID	DATABASE_NAME	SMILES	INCHI_IDENTIFIER	INCHI_KEY	FORMULA	MOLECULAR_WEIGHT	EXACT_MASS	JCHEM_ACCEPTOR_COUNT	JCHEM_ATOM_COUNT	JCHEM_AVERAGE_POLARIZABILITY	JCHEM_BIOAVAILABILITY	JCHEM_DONOR_COUNT	JCHEM_FORMAL_CHARGE	JCHEM_GHOSE_FILTER	JCHEM_IUPAC	ALOGPS_LOGP	JCHEM_LOGP	ALOGPS_LOGS	JCHEM_MDDR_LIKE_RULE	JCHEM_NUMBER_OF_RINGS	JCHEM_PHYSIOLOGICAL_CHARGE	JCHEM_PKA_STRONGEST_ACIDIC	JCHEM_PKA_STRONGEST_BASIC	JCHEM_POLAR_SURFACE_AREA	JCHEM_REFRACTIVITY	JCHEM_ROTATABLE_BOND_COUNT	JCHEM_RULE_OF_FIVE	ALOGPS_SOLUBILITY	JCHEM_TRADITIONAL_IUPAC	JCHEM_VEBER_RULE	DRUGBANK_ID	DRUG_GROUPS	GENERIC_NAME	SYNONYMS	PRODUCTS	SALTS	chiral flag	version
	1188	1	Ciclopirox.1	2024-04-03 21:31:00	2024-04-03 21:31:00	2	D:\LSDV MANUSCRIPT FORMATING for submission\Glide dock XP-162-20240403T143718Z-001\Glide dock XP-162	glide-dock_XP_1.maegz	1	qik_prop_Positive_Control_2	DB01188	drugbank	CC1=CC(=O)N(O)C(=C1)C1CCCCC1	InChI=1S/C12H17NO2/c1-9-7-11(13(15)12(14)8-9)10-5-3-2-4-6-10/h7-8,10,15H,2-6H2,1H3	SCKYRAXSEDYPSA-UHFFFAOYSA-N	C12H17NO2	207.269	207.126	2	32	23.126	1	1	0	1	6-cyclohexyl-1-hydroxy-4-methyl-1,2-dihydropyridin-2-one	2.15	2.217	-2.17	0	2	-1	6.842	-6.194	40.54	60.907	1	1	1.41e+00 g/l	biotin	0	DB01188	approved; investigational	Ciclopirox	6-cyclohexyl-1-hydroxy-4-methyl-2(1H)-pyridinone; Ciclopirox; Ciclopiroxum	Apo-ciclopirox; Ciclodan; Ciclomazole; Ciclopirox; Ciclopirox 0.77% / Salicylic Acid 2%; Ciclopirox 1% / Clobetasol Propionate 0.05%; Ciclopirox 3%; Ciclopirox 3% / Itraconazole 5% / Urea 20%; Ciclopirox 8% / Fluconazole 1% / Terbinafine HCl 1%; Ciclopirox Olamine; Ciclopirox Olamine 0.77% / Clobetasol Propionate 0.05% / Salicylic Acid 3%.; Ciclopirox Olamine 1% / Salicylic Acid 2%; Ciclopirox To…	Ciclopirox olamine	FALSE	0
	Cabotegravir	2	Cabotegravir.1	2024-04-03 21:31:00	2024-04-03 21:31:00	2	D:\LSDV MANUSCRIPT FORMATING for submission\Glide dock XP-162-20240403T143718Z-001\Glide dock XP-162	glide-dock_XP_1.maegz	2	qik_prop_Positive_Control_2	DB11751	drugbank	[H][C@@]12CN3C=C(C(=O)NCC4=C(F)C=C(F)C=C4)C(=O)C(O)=C3C(=O)N1[C@@H](C)CO2	InChI=1S/C19H17F2N3O5/c1-9-8-29-14-7-23-6-12(16(25)17(26)15(23)19(28)24(9)14)18(27)22-5-10-2-3-11(20)4-13(10)21/h2-4,6,9,14,26H,5,7-8H2,1H3,(H,22,27)/t9-,14+/m0/s1	WCWSTNLSLKSJPK-LKFCYVNXSA-N	C19H17F2N3O5	405.358	405.114	6	46	38.111	1	2	0	1	(3R,6S)-N-[(2,4-difluorophenyl)methyl]-10-hydroxy-6-methyl-8,11-dioxo-4-oxa-1,7-diazatricyclo[7.4.0.0^{3,7}]trideca-9,12-diene-12-carboxamide		1.044		0	4	0	10.041	-0.705	99.18	97.9	3	1		N-demethyldiltiazem	0	DB11751	approved; investigational	Cabotegravir	Cabotegravir	Apretude; Cabenuva; Vocabria	Cabotegravir sodium	FALSE	0
	DB12020	3	DB12020.1	2024-04-03 21:31:00	2024-04-03 21:31:00	2	D:\LSDV MANUSCRIPT FORMATING for submission\Glide dock XP-162-20240403T143718Z-001\Glide dock XP-162	glide-dock_XP_1.maegz	3	qik_prop_Positive_Control_2	DB12020	drugbank	FC(F)(F)C1=CC=C(C=C1)C(=O)NN1C(=O)[C@H]2[C@H]([C@H]3C=C[C@@H]2[C@@H]2C[C@H]32)C1=O	InChI=1S/C19H15F3N2O3/c20-19(21,22)9-3-1-8(2-4-9)16(25)23-24-17(26)14-10-5-6-11(13-7-12(10)13)15(14)18(24)27/h1-6,10-15H,7H2,(H,23,25)/t10-,11+,12+,13-,14-,15+	CSKDFZIMJXRJGH-VWLPUNTISA-N	C19H15F3N2O3	376.335	376.103	3	42	34.025	1	1	0	1	N-[(1R,2R,6S,7S,8S,10R)-3,5-dioxo-4-azatetracyclo[5.3.2.0^{2,6}.0^{8,10}]dodec-11-en-4-yl]-4-(trifluoromethyl)benzamide	2.03	2.075	-4.25	0	5	0	9.152	-6.185	66.48	89.446	3	1	2.10e-02 g/l	N-[(1R,2R,6S,7S,8S,10R)-3,5-dioxo-4-azatetracyclo[5.3.2.0^{2,6}.0^{8,10}]dodec-11-en-4-yl]-4-(trifluoromethyl)benzamide	0	DB12020	approved; investigational	Tecovirimat	ST-246; Tecovirimat	Tecovirimat Siga; Tpoxx	Tecovirimat monohydrate	TRUE	0
	[NO NAME]	4	Ammonium lactate.1	2024-04-03 21:31:00	2024-04-03 21:31:00	2	D:\LSDV MANUSCRIPT FORMATING for submission\Glide dock XP-162-20240403T143718Z-001\Glide dock XP-162	glide-dock_XP_1.maegz	4	qik_prop_Positive_Control_2	DB06768	drugbank	[NH4+].CC(O)C([O-])=O	InChI=1S/C3H6O3.H3N/c1-2(4)3(5)6;/h2,4H,1H3,(H,5,6);1H3	RZOBLYBZQXQGFY-UHFFFAOYSA-N	C3H9NO3	107.109	107.058	3	16	7.647	1	1	0	0	ammonium 2-hydroxypropanoate	-0.51	-0.472	0.91	0	0	-1	3.785	-3.67	60.36	29.677	1	1	8.66e+02 g/l	tetrahydrofolic acid	0	DB06768	approved	Ammonium lactate	Ammonium (+-)-lactate; Ammonium lactate; Lactic acid ammonium salt	Ammonium Lactate; Geri-Hydrolac; LAClotion; Lac Hydrin Cream; Lac-Hydrin; Quinosone; Ultravate X		FALSE	0
	Aceclofenac	5	Aceclofenac.1	2024-04-03 21:31:00	2024-04-03 21:31:00	2	D:\LSDV MANUSCRIPT FORMATING for submission\Glide dock XP-162-20240403T143718Z-001\Glide dock XP-162	glide-dock_XP_1.maegz	5	qik_prop_Positive_Control_2	DB06736	drugbank	OC(=O)COC(=O)CC1=CC=CC=C1NC1=C(Cl)C=CC=C1Cl	InChI=1S/C16H13Cl2NO4/c17-11-5-3-6-12(18)16(11)19-13-7-2-1-4-10(13)8-15(22)23-9-14(20)21/h1-7,19H,8-9H2,(H,20,21)	MNIPYSSQXLZQLJ-UHFFFAOYSA-N	C16H13Cl2NO4	354.18	353.022	4	36	32.759	1	2	0	1	2-[(2-{2-[(2,6-dichlorophenyl)amino]phenyl}acetyl)oxy]acetic acid	4.88	3.883	-5.25	0	2	-1	3.445	-2.076	75.63	86.315	7	1	1.99e-03 g/l	aceclofenac	0	DB06736	approved; investigational	Aceclofenac	2-[(2,6-dichlorophenyl)amino]benzeneacetic acid carboxymethyl ester; 2-[(2,6-dichlorophenyl)amino]phenylacetoxyacetic acid; 2-[(2',6'-dichlorophenyl)amino]phenylacetoxyacetic acid; Aceclofenac; AcÃ©clofÃ©nac; Aceclofenac betadex; Aceclofenaco; Aceclofenacum; glycolic acid [o-(2,6-dichloroanilino)phenyl]acetate ester	Clanza CR		FALSE	0
	C:\Users\User\Desktop\337 drug compound\Amlexanox.pdb	6	Amlexanox.1	2024-04-03 21:31:00	2024-04-03 21:31:00	2	D:\LSDV MANUSCRIPT FORMATING for submission\Glide dock XP-162-20240403T143718Z-001\Glide dock XP-162	glide-dock_XP_1.maegz	6	qik_prop_Positive_Control_2																																						FALSE	0
	C:\Users\User\Desktop\337 drug compound\Balsalazide.pdb	7	Balsalazide.1	2024-04-03 21:31:00	2024-04-03 21:31:00	2	D:\LSDV MANUSCRIPT FORMATING for submission\Glide dock XP-162-20240403T143718Z-001\Glide dock XP-162	glide-dock_XP_1.maegz	7	qik_prop_Positive_Control_2																																						FALSE	0
	C:\Users\User\Desktop\337 drug compound\Clofarabine.pdb	8	Clofarabine.1	2024-04-03 21:31:00	2024-04-03 21:31:00	2	D:\LSDV MANUSCRIPT FORMATING for submission\Glide dock XP-162-20240403T143718Z-001\Glide dock XP-162	glide-dock_XP_1.maegz	8	qik_prop_Positive_Control_2																																						TRUE	0
	C:\Users\User\Desktop\337 drug compound\Choline magnesium trisalicylate.pdb#2	9	Choline magnesium trisalicylate.2	2024-04-03 21:31:00	2024-04-03 21:31:00	2	D:\LSDV MANUSCRIPT FORMATING for submission\Glide dock XP-162-20240403T143718Z-001\Glide dock XP-162	glide-dock_XP_1.maegz	9	qik_prop_Positive_Control_2																																						FALSE	0
	C:\Users\User\Desktop\337 drug compound\Choline magnesium trisalicylate.pdb#3	10	Choline magnesium trisalicylate.3	2024-04-03 21:31:00	2024-04-03 21:31:00	2	D:\LSDV MANUSCRIPT FORMATING for submission\Glide dock XP-162-20240403T143718Z-001\Glide dock XP-162	glide-dock_XP_1.maegz	10	qik_prop_Positive_Control_2																																						FALSE	0
	C:\Users\User\Desktop\337 drug compound\Choline magnesium trisalicylate.pdb#5	11	Choline magnesium trisalicylate.5	2024-04-03 21:31:00	2024-04-03 21:31:00	2	D:\LSDV MANUSCRIPT FORMATING for submission\Glide dock XP-162-20240403T143718Z-001\Glide dock XP-162	glide-dock_XP_1.maegz	11	qik_prop_Positive_Control_2																																						FALSE	0
	C:\Users\User\Desktop\337 drug compound\Clofarabine.pdb	12	Clofarabine.1	2024-04-03 21:31:00	2024-04-03 21:31:00	2	D:\LSDV MANUSCRIPT FORMATING for submission\Glide dock XP-162-20240403T143718Z-001\Glide dock XP-162	glide-dock_XP_1.maegz	12	qik_prop_Positive_Control_2																																						TRUE	0
	C:\Users\User\Desktop\337 drug compound\Almotriptan.pdb	13	Almotriptan.1	2024-04-03 21:31:00	2024-04-03 21:31:00	2	D:\LSDV MANUSCRIPT FORMATING for submission\Glide dock XP-162-20240403T143718Z-001\Glide dock XP-162	glide-dock_XP_1.maegz	13	qik_prop_Positive_Control_2																																						FALSE	0
	C:\Users\User\Desktop\337 drug compound\Clofarabine.pdb	14	Clofarabine.1	2024-04-03 21:31:00	2024-04-03 21:31:00	2	D:\LSDV MANUSCRIPT FORMATING for submission\Glide dock XP-162-20240403T143718Z-001\Glide dock XP-162	glide-dock_XP_1.maegz	14	qik_prop_Positive_Control_2																																						TRUE	0
	C:\Users\User\Desktop\337 drug compound\Clofarabine.pdb	15	Clofarabine.1	2024-04-03 21:31:00	2024-04-03 21:31:00	2	D:\LSDV MANUSCRIPT FORMATING for submission\Glide dock XP-162-20240403T143718Z-001\Glide dock XP-162	glide-dock_XP_1.maegz	15	qik_prop_Positive_Control_2																																						TRUE	0
	C:\Users\User\Desktop\337 drug compound\Clofarabine.pdb	16	Clofarabine.1	2024-04-03 21:31:00	2024-04-03 21:31:00	2	D:\LSDV MANUSCRIPT FORMATING for submission\Glide dock XP-162-20240403T143718Z-001\Glide dock XP-162	glide-dock_XP_1.maegz	16	qik_prop_Positive_Control_2																																						TRUE	0
	C:\Users\User\Desktop\337 drug compound\Esculin.pdb	17	Esculin.1	2024-04-03 21:31:00	2024-04-03 21:31:00	2	D:\LSDV MANUSCRIPT FORMATING for submission\Glide dock XP-162-20240403T143718Z-001\Glide dock XP-162	glide-dock_XP_1.maegz	17	qik_prop_Positive_Control_2																																						FALSE	0
	C:\Users\User\Desktop\337 drug compound\Daprodustat.pdb	18	Daprodustat.1	2024-04-03 21:31:00	2024-04-03 21:31:00	2	D:\LSDV MANUSCRIPT FORMATING for submission\Glide dock XP-162-20240403T143718Z-001\Glide dock XP-162	glide-dock_XP_1.maegz	18	qik_prop_Positive_Control_2																																						FALSE	0
	C:\Users\User\Desktop\337 drug compound\Gestrinone.pdb	19	Gestrinone.1	2024-04-03 21:31:00	2024-04-03 21:31:00	2	D:\LSDV MANUSCRIPT FORMATING for submission\Glide dock XP-162-20240403T143718Z-001\Glide dock XP-162	glide-dock_XP_1.maegz	19	qik_prop_Positive_Control_2																																						TRUE	0
	C:\Users\User\Desktop\337 drug compound\Dapsone.pdb	20	Dapsone.1	2024-04-03 21:31:00	2024-04-03 21:31:00	2	D:\LSDV MANUSCRIPT FORMATING for submission\Glide dock XP-162-20240403T143718Z-001\Glide dock XP-162	glide-dock_XP_1.maegz	20	qik_prop_Positive_Control_2																																						FALSE	0
	C:\Users\User\Desktop\337 drug compound\Diflunisal.pdb	21	Diflunisal.1	2024-04-03 21:31:00	2024-04-03 21:31:00	2	D:\LSDV MANUSCRIPT FORMATING for submission\Glide dock XP-162-20240403T143718Z-001\Glide dock XP-162	glide-dock_XP_1.maegz	21	qik_prop_Positive_Control_2																																						FALSE	0
	C:\Users\User\Desktop\337 drug compound\Didanosine.pdb	22	Didanosine.1	2024-04-03 21:31:00	2024-04-03 21:31:00	2	D:\LSDV MANUSCRIPT FORMATING for submission\Glide dock XP-162-20240403T143718Z-001\Glide dock XP-162	glide-dock_XP_1.maegz	22	qik_prop_Positive_Control_2																																						TRUE	0
	C:\Users\User\Desktop\337 drug compound\Didanosine.pdb	23	Didanosine.1	2024-04-03 21:31:00	2024-04-03 21:31:00	2	D:\LSDV MANUSCRIPT FORMATING for submission\Glide dock XP-162-20240403T143718Z-001\Glide dock XP-162	glide-dock_XP_1.maegz	23	qik_prop_Positive_Control_2																																						TRUE	0
	C:\Users\User\Desktop\337 drug compound\Latanoprost.pdb	24	Latanoprost.1	2024-04-03 21:31:00	2024-04-03 21:31:00	2	D:\LSDV MANUSCRIPT FORMATING for submission\Glide dock XP-162-20240403T143718Z-001\Glide dock XP-162	glide-dock_XP_1.maegz	24	qik_prop_Positive_Control_2																																						TRUE	0
	C:\Users\User\Desktop\337 drug compound\Nilutamide.pdb	25	Nilutamide.1	2024-04-03 21:31:00	2024-04-03 21:31:00	2	D:\LSDV MANUSCRIPT FORMATING for submission\Glide dock XP-162-20240403T143718Z-001\Glide dock XP-162	glide-dock_XP_1.maegz	25	qik_prop_Positive_Control_2																																						FALSE	0
	C:\Users\User\Desktop\337 drug compound\Metolazone.pdb	26	Metolazone.1	2024-04-03 21:31:00	2024-04-03 21:31:00	2	D:\LSDV MANUSCRIPT FORMATING for submission\Glide dock XP-162-20240403T143718Z-001\Glide dock XP-162	glide-dock_XP_1.maegz	26	qik_prop_Positive_Control_2																																						FALSE	0
	C:\Users\User\Desktop\337 drug compound\Indacaterol.pdb	27	Indacaterol.1	2024-04-03 21:31:00	2024-04-03 21:31:00	2	D:\LSDV MANUSCRIPT FORMATING for submission\Glide dock XP-162-20240403T143718Z-001\Glide dock XP-162	glide-dock_XP_1.maegz	27	qik_prop_Positive_Control_2																																						TRUE	0
	C:\Users\User\Desktop\337 drug compound\Lovastatin.pdb	28	Lovastatin.1	2024-04-03 21:31:00	2024-04-03 21:31:00	2	D:\LSDV MANUSCRIPT FORMATING for submission\Glide dock XP-162-20240403T143718Z-001\Glide dock XP-162	glide-dock_XP_1.maegz	28	qik_prop_Positive_Control_2																																						TRUE	0
	C:\Users\User\Desktop\337 drug compound\Imipenem.pdb	29	Imipenem.1	2024-04-03 21:31:00	2024-04-03 21:31:00	2	D:\LSDV MANUSCRIPT FORMATING for submission\Glide dock XP-162-20240403T143718Z-001\Glide dock XP-162	glide-dock_XP_1.maegz	29	qik_prop_Positive_Control_2																																						TRUE	0
	C:\Users\User\Desktop\337 drug compound\Midodrine.pdb	30	Midodrine.1	2024-04-03 21:31:00	2024-04-03 21:31:00	2	D:\LSDV MANUSCRIPT FORMATING for submission\Glide dock XP-162-20240403T143718Z-001\Glide dock XP-162	glide-dock_XP_1.maegz	30	qik_prop_Positive_Control_2																																						TRUE	0
	C:\Users\User\Desktop\337 drug compound\Niraparib.pdb	31	Niraparib.1	2024-04-03 21:31:00	2024-04-03 21:31:00	2	D:\LSDV MANUSCRIPT FORMATING for submission\Glide dock XP-162-20240403T143718Z-001\Glide dock XP-162	glide-dock_XP_1.maegz	31	qik_prop_Positive_Control_2																																						FALSE	0
	C:\Users\User\Desktop\337 drug compound\Imipenem.pdb	32	Imipenem.1	2024-04-03 21:31:00	2024-04-03 21:31:00	2	D:\LSDV MANUSCRIPT FORMATING for submission\Glide dock XP-162-20240403T143718Z-001\Glide dock XP-162	glide-dock_XP_1.maegz	32	qik_prop_Positive_Control_2																																						TRUE	0
	C:\Users\User\Desktop\337 drug compound\Meperidine.pdb	33	Meperidine.1	2024-04-03 21:31:00	2024-04-03 21:31:00	2	D:\LSDV MANUSCRIPT FORMATING for submission\Glide dock XP-162-20240403T143718Z-001\Glide dock XP-162	glide-dock_XP_1.maegz	33	qik_prop_Positive_Control_2																																						TRUE	0
	C:\Users\User\Desktop\337 drug compound\Nabumetone.pdb	34	Nabumetone.1	2024-04-03 21:31:00	2024-04-03 21:31:00	2	D:\LSDV MANUSCRIPT FORMATING for submission\Glide dock XP-162-20240403T143718Z-001\Glide dock XP-162	glide-dock_XP_1.maegz	34	qik_prop_Positive_Control_2																																						FALSE	0
	C:\Users\User\Desktop\337 drug compound\Niclosamide.pdb	35	Niclosamide.1	2024-04-03 21:31:00	2024-04-03 21:31:00	2	D:\LSDV MANUSCRIPT FORMATING for submission\Glide dock XP-162-20240403T143718Z-001\Glide dock XP-162	glide-dock_XP_1.maegz	35	qik_prop_Positive_Control_2																																						FALSE	0
	C:\Users\User\Desktop\337 drug compound\Procaine benzylpenicillin.pdb#1	36	Procaine benzylpenicillin.1	2024-04-03 21:31:00	2024-04-03 21:31:00	2	D:\LSDV MANUSCRIPT FORMATING for submission\Glide dock XP-162-20240403T143718Z-001\Glide dock XP-162	glide-dock_XP_1.maegz	36	qik_prop_Positive_Control_2																																						TRUE	0
	C:\Users\User\Desktop\337 drug compound\Salmeterol.pdb	37	Salmeterol.1	2024-04-03 21:31:00	2024-04-03 21:31:00	2	D:\LSDV MANUSCRIPT FORMATING for submission\Glide dock XP-162-20240403T143718Z-001\Glide dock XP-162	glide-dock_XP_1.maegz	37	qik_prop_Positive_Control_2																																						TRUE	0
	C:\Users\User\Desktop\337 drug compound\Pentostatin.pdb	38	Pentostatin.1	2024-04-03 21:31:00	2024-04-03 21:31:00	2	D:\LSDV MANUSCRIPT FORMATING for submission\Glide dock XP-162-20240403T143718Z-001\Glide dock XP-162	glide-dock_XP_1.maegz	38	qik_prop_Positive_Control_2																																						TRUE	0
	C:\Users\User\Desktop\337 drug compound\Pentostatin.pdb	39	Pentostatin.1	2024-04-03 21:31:00	2024-04-03 21:31:00	2	D:\LSDV MANUSCRIPT FORMATING for submission\Glide dock XP-162-20240403T143718Z-001\Glide dock XP-162	glide-dock_XP_1.maegz	39	qik_prop_Positive_Control_2																																						TRUE	0
	C:\Users\User\Desktop\337 drug compound\Sulfamethazine.pdb	40	Sulfamethazine.1	2024-04-03 21:31:00	2024-04-03 21:31:00	2	D:\LSDV MANUSCRIPT FORMATING for submission\Glide dock XP-162-20240403T143718Z-001\Glide dock XP-162	glide-dock_XP_1.maegz	40	qik_prop_Positive_Control_2																																						FALSE	0
	C:\Users\User\Desktop\337 drug compound\Protriptyline.pdb	41	Protriptyline.1	2024-04-03 21:31:00	2024-04-03 21:31:00	2	D:\LSDV MANUSCRIPT FORMATING for submission\Glide dock XP-162-20240403T143718Z-001\Glide dock XP-162	glide-dock_XP_1.maegz	41	qik_prop_Positive_Control_2																																						TRUE	0
	C:\Users\User\Desktop\337 drug compound\Oseltamivir.pdb	42	Oseltamivir.1	2024-04-03 21:31:00	2024-04-03 21:31:00	2	D:\LSDV MANUSCRIPT FORMATING for submission\Glide dock XP-162-20240403T143718Z-001\Glide dock XP-162	glide-dock_XP_1.maegz	42	qik_prop_Positive_Control_2																																						TRUE	0
	C:\Users\User\Desktop\337 drug compound\Phenyl salicylate.pdb	43	Phenyl salicylate.1	2024-04-03 21:31:00	2024-04-03 21:31:00	2	D:\LSDV MANUSCRIPT FORMATING for submission\Glide dock XP-162-20240403T143718Z-001\Glide dock XP-162	glide-dock_XP_1.maegz	43	qik_prop_Positive_Control_2																																						FALSE	0
	C:\Users\User\Desktop\337 drug compound\Relebactam.pdb	44	Relebactam.1	2024-04-03 21:31:00	2024-04-03 21:31:00	2	D:\LSDV MANUSCRIPT FORMATING for submission\Glide dock XP-162-20240403T143718Z-001\Glide dock XP-162	glide-dock_XP_1.maegz	44	qik_prop_Positive_Control_2																																						TRUE	0
	C:\Users\User\Desktop\337 drug compound\Saxagliptin.pdb	45	Saxagliptin.1	2024-04-03 21:31:00	2024-04-03 21:31:00	2	D:\LSDV MANUSCRIPT FORMATING for submission\Glide dock XP-162-20240403T143718Z-001\Glide dock XP-162	glide-dock_XP_1.maegz	45	qik_prop_Positive_Control_2																																						TRUE	0
	C:\Users\User\Desktop\337 drug compound\Tiaprofenic acid.pdb	46	Tiaprofenic acid.1	2024-04-03 21:31:00	2024-04-03 21:31:00	2	D:\LSDV MANUSCRIPT FORMATING for submission\Glide dock XP-162-20240403T143718Z-001\Glide dock XP-162	glide-dock_XP_1.maegz	46	qik_prop_Positive_Control_2																																						TRUE	0
	C:\Users\User\Desktop\337 drug compound\Tolcapone.pdb	47	Tolcapone.1	2024-04-03 21:31:00	2024-04-03 21:31:00	2	D:\LSDV MANUSCRIPT FORMATING for submission\Glide dock XP-162-20240403T143718Z-001\Glide dock XP-162	glide-dock_XP_1.maegz	47	qik_prop_Positive_Control_2																																						TRUE	0
	C:\Users\User\Desktop\337 drug compound\Tiaprofenic acid.pdb	48	Tiaprofenic acid.1	2024-04-03 21:31:00	2024-04-03 21:31:00	2	D:\LSDV MANUSCRIPT FORMATING for submission\Glide dock XP-162-20240403T143718Z-001\Glide dock XP-162	glide-dock_XP_1.maegz	48	qik_prop_Positive_Control_2																																						TRUE	0
	C:\Users\User\Desktop\337 drug compound\Troglitazone.pdb	49	Troglitazone.1	2024-04-03 21:31:00	2024-04-03 21:31:00	2	D:\LSDV MANUSCRIPT FORMATING for submission\Glide dock XP-162-20240403T143718Z-001\Glide dock XP-162	glide-dock_XP_1.maegz	49	qik_prop_Positive_Control_2																																						TRUE	0
	C:\Users\User\Desktop\next 381 drug in pdb\first 100\Canagliflozin.pdb	50	first 100 drug sdf.45	2024-04-03 21:31:00	2024-04-03 21:31:00	2	D:\LSDV MANUSCRIPT FORMATING for submission\Glide dock XP-162-20240403T143718Z-001\Glide dock XP-162	glide-dock_XP_1.maegz	50	qik_prop_Positive_Control_2																																						TRUE	0
	C:\Users\User\Desktop\next 381 drug in pdb\first 100\Balsalazide.pdb	51	first 100 drug sdf.68	2024-04-03 21:31:00	2024-04-03 21:31:00	2	D:\LSDV MANUSCRIPT FORMATING for submission\Glide dock XP-162-20240403T143718Z-001\Glide dock XP-162	glide-dock_XP_1.maegz	51	qik_prop_Positive_Control_2																																						FALSE	0
	C:\Users\User\Desktop\next 381 drug in pdb\first 100\Dexketoprofen.pdb	52	first 100 drug sdf.1	2024-04-03 21:31:00	2024-04-03 21:31:00	2	D:\LSDV MANUSCRIPT FORMATING for submission\Glide dock XP-162-20240403T143718Z-001\Glide dock XP-162	glide-dock_XP_1.maegz	52	qik_prop_Positive_Control_2																																						TRUE	0
	C:\Users\User\Desktop\next 381 drug in pdb\first 100\Bempedoic_acid.pdb	53	first 100 drug sdf.64	2024-04-03 21:31:00	2024-04-03 21:31:00	2	D:\LSDV MANUSCRIPT FORMATING for submission\Glide dock XP-162-20240403T143718Z-001\Glide dock XP-162	glide-dock_XP_1.maegz	53	qik_prop_Positive_Control_2																																						TRUE	0
	C:\Users\User\Desktop\next 381 drug in pdb\first 100\Belzutifan.pdb	54	first 100 drug sdf.65	2024-04-03 21:31:00	2024-04-03 21:31:00	2	D:\LSDV MANUSCRIPT FORMATING for submission\Glide dock XP-162-20240403T143718Z-001\Glide dock XP-162	glide-dock_XP_1.maegz	54	qik_prop_Positive_Control_2																																						FALSE	0
	C:\Users\User\Desktop\next 381 drug in pdb\first 100\Dexketoprofen.pdb	55	first 100 drug sdf.1	2024-04-03 21:31:00	2024-04-03 21:31:00	2	D:\LSDV MANUSCRIPT FORMATING for submission\Glide dock XP-162-20240403T143718Z-001\Glide dock XP-162	glide-dock_XP_1.maegz	55	qik_prop_Positive_Control_2																																						TRUE	0
	C:\Users\User\Desktop\next 381 drug in pdb\first 100\Capecitabine.pdb	56	first 100 drug sdf.44	2024-04-03 21:31:00	2024-04-03 21:31:00	2	D:\LSDV MANUSCRIPT FORMATING for submission\Glide dock XP-162-20240403T143718Z-001\Glide dock XP-162	glide-dock_XP_1.maegz	56	qik_prop_Positive_Control_2																																						FALSE	0
	C:\Users\User\Desktop\next 381 drug in pdb\first 100\Dexibuprofen.pdb	57	first 100 drug sdf.2	2024-04-03 21:31:00	2024-04-03 21:31:00	2	D:\LSDV MANUSCRIPT FORMATING for submission\Glide dock XP-162-20240403T143718Z-001\Glide dock XP-162	glide-dock_XP_1.maegz	57	qik_prop_Positive_Control_2																																						TRUE	0
	C:\Users\User\Desktop\next 381 drug in pdb\first 100\Cefradine.pdb	58	first 100 drug sdf.35	2024-04-03 21:31:00	2024-04-03 21:31:00	2	D:\LSDV MANUSCRIPT FORMATING for submission\Glide dock XP-162-20240403T143718Z-001\Glide dock XP-162	glide-dock_XP_1.maegz	58	qik_prop_Positive_Control_2																																						TRUE	0
	C:\Users\User\Desktop\next 381 drug in pdb\first 100\Celecoxib.pdb	59	first 100 drug sdf.32	2024-04-03 21:31:00	2024-04-03 21:31:00	2	D:\LSDV MANUSCRIPT FORMATING for submission\Glide dock XP-162-20240403T143718Z-001\Glide dock XP-162	glide-dock_XP_1.maegz	59	qik_prop_Positive_Control_2																																						FALSE	0
	C:\Users\User\Desktop\next 381 drug in pdb\second 100\Inosine_pranobex.pdb	60	vsw_6-XP_OUT_1_pv.2	2024-04-03 21:31:00	2024-04-03 21:31:00	2	D:\LSDV MANUSCRIPT FORMATING for submission\Glide dock XP-162-20240403T143718Z-001\Glide dock XP-162	glide-dock_XP_1.maegz	60	qik_prop_Positive_Control_2																																						FALSE	0
	C:\Users\User\Desktop\next 381 drug in pdb\second 100\Flurbiprofen.pdb	61	vsw_6-XP_OUT_1_pv.3	2024-04-03 21:31:00	2024-04-03 21:31:00	2	D:\LSDV MANUSCRIPT FORMATING for submission\Glide dock XP-162-20240403T143718Z-001\Glide dock XP-162	glide-dock_XP_1.maegz	61	qik_prop_Positive_Control_2																																						TRUE	0
	C:\Users\User\Desktop\next 381 drug in pdb\second 100\Fospropofol.pdb	62	vsw_6-XP_OUT_1_pv.4	2024-04-03 21:31:00	2024-04-03 21:31:00	2	D:\LSDV MANUSCRIPT FORMATING for submission\Glide dock XP-162-20240403T143718Z-001\Glide dock XP-162	glide-dock_XP_1.maegz	62	qik_prop_Positive_Control_2																																						TRUE	0
	C:\Users\User\Desktop\next 381 drug in pdb\second 100\Estetrol.pdb	63	vsw_6-XP_OUT_1_pv.5	2024-04-03 21:31:00	2024-04-03 21:31:00	2	D:\LSDV MANUSCRIPT FORMATING for submission\Glide dock XP-162-20240403T143718Z-001\Glide dock XP-162	glide-dock_XP_1.maegz	63	qik_prop_Positive_Control_2																																						TRUE	0
	C:\Users\User\Desktop\next 381 drug in pdb\second 100\Lisinopril.pdb	64	vsw_6-XP_OUT_1_pv.6	2024-04-03 21:31:00	2024-04-03 21:31:00	2	D:\LSDV MANUSCRIPT FORMATING for submission\Glide dock XP-162-20240403T143718Z-001\Glide dock XP-162	glide-dock_XP_1.maegz	64	qik_prop_Positive_Control_2																																						FALSE	0
	C:\Users\User\Desktop\next 381 drug in pdb\second 100\Estetrol.pdb	65	vsw_6-XP_OUT_1_pv.7	2024-04-03 21:31:00	2024-04-03 21:31:00	2	D:\LSDV MANUSCRIPT FORMATING for submission\Glide dock XP-162-20240403T143718Z-001\Glide dock XP-162	glide-dock_XP_1.maegz	65	qik_prop_Positive_Control_2																																						TRUE	0
	C:\Users\User\Desktop\next 381 drug in pdb\second 100\Ketorolac.pdb	66	vsw_6-XP_OUT_1_pv.8	2024-04-03 21:31:00	2024-04-03 21:31:00	2	D:\LSDV MANUSCRIPT FORMATING for submission\Glide dock XP-162-20240403T143718Z-001\Glide dock XP-162	glide-dock_XP_1.maegz	66	qik_prop_Positive_Control_2																																						TRUE	0
	C:\Users\User\Desktop\next 381 drug in pdb\second 100\Epinephrine.pdb	67	vsw_6-XP_OUT_1_pv.9	2024-04-03 21:31:00	2024-04-03 21:31:00	2	D:\LSDV MANUSCRIPT FORMATING for submission\Glide dock XP-162-20240403T143718Z-001\Glide dock XP-162	glide-dock_XP_1.maegz	67	qik_prop_Positive_Control_2																																						FALSE	0
	C:\Users\User\Desktop\next 381 drug in pdb\second 100\Esketamine.pdb	68	vsw_6-XP_OUT_1_pv.10	2024-04-03 21:31:00	2024-04-03 21:31:00	2	D:\LSDV MANUSCRIPT FORMATING for submission\Glide dock XP-162-20240403T143718Z-001\Glide dock XP-162	glide-dock_XP_1.maegz	68	qik_prop_Positive_Control_2																																						TRUE	0
	C:\Users\User\Desktop\next 381 drug in pdb\second 100\Imipenem.pdb	69	vsw_6-XP_OUT_1_pv.11	2024-04-03 21:31:00	2024-04-03 21:31:00	2	D:\LSDV MANUSCRIPT FORMATING for submission\Glide dock XP-162-20240403T143718Z-001\Glide dock XP-162	glide-dock_XP_1.maegz	69	qik_prop_Positive_Control_2																																						TRUE	0
	C:\Users\User\Desktop\next 381 drug in pdb\second 100\Ibuprofen.pdb	70	vsw_6-XP_OUT_1_pv.12	2024-04-03 21:31:00	2024-04-03 21:31:00	2	D:\LSDV MANUSCRIPT FORMATING for submission\Glide dock XP-162-20240403T143718Z-001\Glide dock XP-162	glide-dock_XP_1.maegz	70	qik_prop_Positive_Control_2																																						TRUE	0
	C:\Users\User\Desktop\next 381 drug in pdb\second 100\Flibanserin.pdb	71	vsw_6-XP_OUT_1_pv.13	2024-04-03 21:31:00	2024-04-03 21:31:00	2	D:\LSDV MANUSCRIPT FORMATING for submission\Glide dock XP-162-20240403T143718Z-001\Glide dock XP-162	glide-dock_XP_1.maegz	71	qik_prop_Positive_Control_2																																						FALSE	0
	C:\Users\User\Desktop\next 381 drug in pdb\second 100\Edoxudine.pdb	72	vsw_6-XP_OUT_1_pv.14	2024-04-03 21:31:00	2024-04-03 21:31:00	2	D:\LSDV MANUSCRIPT FORMATING for submission\Glide dock XP-162-20240403T143718Z-001\Glide dock XP-162	glide-dock_XP_1.maegz	72	qik_prop_Positive_Control_2																																						FALSE	0
	C:\Users\User\Desktop\next 381 drug in pdb\second 100\Dolutegravir.pdb	73	vsw_6-XP_OUT_1_pv.15	2024-04-03 21:31:00	2024-04-03 21:31:00	2	D:\LSDV MANUSCRIPT FORMATING for submission\Glide dock XP-162-20240403T143718Z-001\Glide dock XP-162	glide-dock_XP_1.maegz	73	qik_prop_Positive_Control_2																																						TRUE	0
	C:\Users\User\Desktop\next 381 drug in pdb\third 100\Mupirocin.pdb	74	vsw_28-XP_OUT_1_pv.2	2024-04-03 21:31:00	2024-04-03 21:31:00	2	D:\LSDV MANUSCRIPT FORMATING for submission\Glide dock XP-162-20240403T143718Z-001\Glide dock XP-162	glide-dock_XP_1.maegz	74	qik_prop_Positive_Control_2																																						TRUE	0
	C:\Users\User\Desktop\next 381 drug in pdb\third 100\Mupirocin.pdb	75	vsw_28-XP_OUT_1_pv.3	2024-04-03 21:31:00	2024-04-03 21:31:00	2	D:\LSDV MANUSCRIPT FORMATING for submission\Glide dock XP-162-20240403T143718Z-001\Glide dock XP-162	glide-dock_XP_1.maegz	75	qik_prop_Positive_Control_2																																						TRUE	0
	C:\Users\User\Desktop\next 381 drug in pdb\third 100\Nebivolol.pdb	76	vsw_28-XP_OUT_1_pv.4	2024-04-03 21:31:00	2024-04-03 21:31:00	2	D:\LSDV MANUSCRIPT FORMATING for submission\Glide dock XP-162-20240403T143718Z-001\Glide dock XP-162	glide-dock_XP_1.maegz	76	qik_prop_Positive_Control_2																																						TRUE	0
	C:\Users\User\Desktop\next 381 drug in pdb\third 100\Metolazone.pdb	77	vsw_28-XP_OUT_1_pv.5	2024-04-03 21:31:00	2024-04-03 21:31:00	2	D:\LSDV MANUSCRIPT FORMATING for submission\Glide dock XP-162-20240403T143718Z-001\Glide dock XP-162	glide-dock_XP_1.maegz	77	qik_prop_Positive_Control_2																																						FALSE	0
	C:\Users\User\Desktop\next 381 drug in pdb\third 100\Ozenoxacin.pdb	78	vsw_28-XP_OUT_1_pv.6	2024-04-03 21:31:00	2024-04-03 21:31:00	2	D:\LSDV MANUSCRIPT FORMATING for submission\Glide dock XP-162-20240403T143718Z-001\Glide dock XP-162	glide-dock_XP_1.maegz	78	qik_prop_Positive_Control_2																																						FALSE	0
	C:\Users\User\Desktop\next 381 drug in pdb\third 100\Mirabegron.pdb	79	vsw_28-XP_OUT_1_pv.7	2024-04-03 21:31:00	2024-04-03 21:31:00	2	D:\LSDV MANUSCRIPT FORMATING for submission\Glide dock XP-162-20240403T143718Z-001\Glide dock XP-162	glide-dock_XP_1.maegz	79	qik_prop_Positive_Control_2																																						FALSE	0
	C:\Users\User\Desktop\next 381 drug in pdb\third 100\Oxamniquine.pdb	80	vsw_28-XP_OUT_1_pv.8	2024-04-03 21:31:00	2024-04-03 21:31:00	2	D:\LSDV MANUSCRIPT FORMATING for submission\Glide dock XP-162-20240403T143718Z-001\Glide dock XP-162	glide-dock_XP_1.maegz	80	qik_prop_Positive_Control_2																																						FALSE	0
	C:\Users\User\Desktop\next 381 drug in pdb\third 100\Niraparib.pdb	81	vsw_28-XP_OUT_1_pv.9	2024-04-03 21:31:00	2024-04-03 21:31:00	2	D:\LSDV MANUSCRIPT FORMATING for submission\Glide dock XP-162-20240403T143718Z-001\Glide dock XP-162	glide-dock_XP_1.maegz	81	qik_prop_Positive_Control_2																																						FALSE	0
	C:\Users\User\Desktop\next 381 drug in pdb\third 100\Methyldopa.pdb	82	vsw_28-XP_OUT_1_pv.10	2024-04-03 21:31:00	2024-04-03 21:31:00	2	D:\LSDV MANUSCRIPT FORMATING for submission\Glide dock XP-162-20240403T143718Z-001\Glide dock XP-162	glide-dock_XP_1.maegz	82	qik_prop_Positive_Control_2																																						TRUE	0
	C:\Users\User\Desktop\next 381 drug in pdb\third 100\Phenytoin.pdb	83	vsw_28-XP_OUT_1_pv.11	2024-04-03 21:31:00	2024-04-03 21:31:00	2	D:\LSDV MANUSCRIPT FORMATING for submission\Glide dock XP-162-20240403T143718Z-001\Glide dock XP-162	glide-dock_XP_1.maegz	83	qik_prop_Positive_Control_2																																						TRUE	0
	C:\Users\User\Desktop\next 381 drug in pdb\third 100\Ranitidine.pdb	84	vsw_28-XP_OUT_1_pv.12	2024-04-03 21:31:00	2024-04-03 21:31:00	2	D:\LSDV MANUSCRIPT FORMATING for submission\Glide dock XP-162-20240403T143718Z-001\Glide dock XP-162	glide-dock_XP_1.maegz	84	qik_prop_Positive_Control_2																																						FALSE	0
	C:\Users\User\Desktop\next 381 drug in pdb\third 100\Mirabegron.pdb	85	vsw_28-XP_OUT_1_pv.13	2024-04-03 21:31:00	2024-04-03 21:31:00	2	D:\LSDV MANUSCRIPT FORMATING for submission\Glide dock XP-162-20240403T143718Z-001\Glide dock XP-162	glide-dock_XP_1.maegz	85	qik_prop_Positive_Control_2																																						FALSE	0
	C:\Users\User\Desktop\next 381 drug in pdb\third 100\Mupirocin.pdb	86	vsw_25-XP_OUT_1_pv.2	2024-04-03 21:31:00	2024-04-03 21:31:00	2	D:\LSDV MANUSCRIPT FORMATING for submission\Glide dock XP-162-20240403T143718Z-001\Glide dock XP-162	glide-dock_XP_1.maegz	86	qik_prop_Positive_Control_2																																						TRUE	0
	C:\Users\User\Desktop\next 381 drug in pdb\third 100\Mupirocin.pdb	87	vsw_25-XP_OUT_1_pv.3	2024-04-03 21:31:00	2024-04-03 21:31:00	2	D:\LSDV MANUSCRIPT FORMATING for submission\Glide dock XP-162-20240403T143718Z-001\Glide dock XP-162	glide-dock_XP_1.maegz	87	qik_prop_Positive_Control_2																																						TRUE	0
	C:\Users\User\Desktop\next 381 drug in pdb\third 100\Nebivolol.pdb	88	vsw_25-XP_OUT_1_pv.4	2024-04-03 21:31:00	2024-04-03 21:31:00	2	D:\LSDV MANUSCRIPT FORMATING for submission\Glide dock XP-162-20240403T143718Z-001\Glide dock XP-162	glide-dock_XP_1.maegz	88	qik_prop_Positive_Control_2																																						TRUE	0
	C:\Users\User\Desktop\next 381 drug in pdb\third 100\Metolazone.pdb	89	vsw_25-XP_OUT_1_pv.5	2024-04-03 21:31:00	2024-04-03 21:31:00	2	D:\LSDV MANUSCRIPT FORMATING for submission\Glide dock XP-162-20240403T143718Z-001\Glide dock XP-162	glide-dock_XP_1.maegz	89	qik_prop_Positive_Control_2																																						FALSE	0
	C:\Users\User\Desktop\next 381 drug in pdb\third 100\Ozenoxacin.pdb	90	vsw_25-XP_OUT_1_pv.6	2024-04-03 21:31:00	2024-04-03 21:31:00	2	D:\LSDV MANUSCRIPT FORMATING for submission\Glide dock XP-162-20240403T143718Z-001\Glide dock XP-162	glide-dock_XP_1.maegz	90	qik_prop_Positive_Control_2																																						FALSE	0
	C:\Users\User\Desktop\next 381 drug in pdb\third 100\Mirabegron.pdb	91	vsw_25-XP_OUT_1_pv.7	2024-04-03 21:31:00	2024-04-03 21:31:00	2	D:\LSDV MANUSCRIPT FORMATING for submission\Glide dock XP-162-20240403T143718Z-001\Glide dock XP-162	glide-dock_XP_1.maegz	91	qik_prop_Positive_Control_2																																						FALSE	0
	C:\Users\User\Desktop\next 381 drug in pdb\third 100\Oxamniquine.pdb	92	vsw_25-XP_OUT_1_pv.8	2024-04-03 21:31:00	2024-04-03 21:31:00	2	D:\LSDV MANUSCRIPT FORMATING for submission\Glide dock XP-162-20240403T143718Z-001\Glide dock XP-162	glide-dock_XP_1.maegz	92	qik_prop_Positive_Control_2																																						FALSE	0
	C:\Users\User\Desktop\next 381 drug in pdb\third 100\Niraparib.pdb	93	vsw_25-XP_OUT_1_pv.9	2024-04-03 21:31:00	2024-04-03 21:31:00	2	D:\LSDV MANUSCRIPT FORMATING for submission\Glide dock XP-162-20240403T143718Z-001\Glide dock XP-162	glide-dock_XP_1.maegz	93	qik_prop_Positive_Control_2																																						FALSE	0
	C:\Users\User\Desktop\next 381 drug in pdb\third 100\Methyldopa.pdb	94	vsw_25-XP_OUT_1_pv.10	2024-04-03 21:31:00	2024-04-03 21:31:00	2	D:\LSDV MANUSCRIPT FORMATING for submission\Glide dock XP-162-20240403T143718Z-001\Glide dock XP-162	glide-dock_XP_1.maegz	94	qik_prop_Positive_Control_2																																						TRUE	0
	C:\Users\User\Desktop\next 381 drug in pdb\third 100\Phenytoin.pdb	95	vsw_25-XP_OUT_1_pv.11	2024-04-03 21:31:00	2024-04-03 21:31:00	2	D:\LSDV MANUSCRIPT FORMATING for submission\Glide dock XP-162-20240403T143718Z-001\Glide dock XP-162	glide-dock_XP_1.maegz	95	qik_prop_Positive_Control_2																																						TRUE	0
	C:\Users\User\Desktop\next 381 drug in pdb\third 100\Ranitidine.pdb	96	vsw_25-XP_OUT_1_pv.12	2024-04-03 21:31:00	2024-04-03 21:31:00	2	D:\LSDV MANUSCRIPT FORMATING for submission\Glide dock XP-162-20240403T143718Z-001\Glide dock XP-162	glide-dock_XP_1.maegz	96	qik_prop_Positive_Control_2																																						FALSE	0
	C:\Users\User\Desktop\next 381 drug in pdb\third 100\Mirabegron.pdb	97	vsw_25-XP_OUT_1_pv.13	2024-04-03 21:31:00	2024-04-03 21:31:00	2	D:\LSDV MANUSCRIPT FORMATING for submission\Glide dock XP-162-20240403T143718Z-001\Glide dock XP-162	glide-dock_XP_1.maegz	97	qik_prop_Positive_Control_2																																						FALSE	0
	C:\Users\User\Desktop\next 381 drug in pdb\fourth 81\Vidarabine.pdb	98	fourth 81 drug sdf.10	2024-04-03 21:31:00	2024-04-03 21:31:00	2	D:\LSDV MANUSCRIPT FORMATING for submission\Glide dock XP-162-20240403T143718Z-001\Glide dock XP-162	glide-dock_XP_1.maegz	98	qik_prop_Positive_Control_2																																						FALSE	0
	C:\Users\User\Desktop\next 381 drug in pdb\fourth 81\Terizidone.pdb	99	fourth 81 drug sdf.35	2024-04-03 21:31:00	2024-04-03 21:31:00	2	D:\LSDV MANUSCRIPT FORMATING for submission\Glide dock XP-162-20240403T143718Z-001\Glide dock XP-162	glide-dock_XP_1.maegz	99	qik_prop_Positive_Control_2																																						FALSE	0
	C:\Users\User\Desktop\next 381 drug in pdb\fourth 81\Vericiguat.pdb	100	fourth 81 drug sdf.11	2024-04-03 21:31:00	2024-04-03 21:31:00	2	D:\LSDV MANUSCRIPT FORMATING for submission\Glide dock XP-162-20240403T143718Z-001\Glide dock XP-162	glide-dock_XP_1.maegz	100	qik_prop_Positive_Control_2																																						FALSE	0
	C:\Users\User\Desktop\next 381 drug in pdb\fourth 81\Tepotinib.pdb	101	fourth 81 drug sdf.38	2024-04-03 21:31:00	2024-04-03 21:31:00	2	D:\LSDV MANUSCRIPT FORMATING for submission\Glide dock XP-162-20240403T143718Z-001\Glide dock XP-162	glide-dock_XP_1.maegz	101	qik_prop_Positive_Control_2																																						TRUE	0
	C:\Users\User\Desktop\next 381 drug in pdb\fourth 81\Sorafenib.pdb	102	fourth 81 drug sdf.56	2024-04-03 21:31:00	2024-04-03 21:31:00	2	D:\LSDV MANUSCRIPT FORMATING for submission\Glide dock XP-162-20240403T143718Z-001\Glide dock XP-162	glide-dock_XP_1.maegz	102	qik_prop_Positive_Control_2																																						FALSE	0
	C:\Users\User\Desktop\next 381 drug in pdb\fourth 81\Tepotinib.pdb	103	fourth 81 drug sdf.38	2024-04-03 21:31:00	2024-04-03 21:31:00	2	D:\LSDV MANUSCRIPT FORMATING for submission\Glide dock XP-162-20240403T143718Z-001\Glide dock XP-162	glide-dock_XP_1.maegz	103	qik_prop_Positive_Control_2																																						TRUE	0
	C:\Users\User\Desktop\next 381 drug in pdb\fourth 81\Risdiplam.pdb	104	fourth 81 drug sdf.71	2024-04-03 21:31:00	2024-04-03 21:31:00	2	D:\LSDV MANUSCRIPT FORMATING for submission\Glide dock XP-162-20240403T143718Z-001\Glide dock XP-162	glide-dock_XP_1.maegz	104	qik_prop_Positive_Control_2																																						FALSE	0
	C:\Users\User\Desktop\next 381 drug in pdb\fourth 81\Ribavirin.pdb	105	fourth 81 drug sdf.78	2024-04-03 21:31:00	2024-04-03 21:31:00	2	D:\LSDV MANUSCRIPT FORMATING for submission\Glide dock XP-162-20240403T143718Z-001\Glide dock XP-162	glide-dock_XP_1.maegz	105	qik_prop_Positive_Control_2																																						FALSE	0
	C:\Users\User\Desktop\next 381 drug in pdb\fourth 81\Sulfinpyrazone.pdb	106	fourth 81 drug sdf.50	2024-04-03 21:31:00	2024-04-03 21:31:00	2	D:\LSDV MANUSCRIPT FORMATING for submission\Glide dock XP-162-20240403T143718Z-001\Glide dock XP-162	glide-dock_XP_1.maegz	106	qik_prop_Positive_Control_2																																						FALSE	0
	11533162	107	vsw_29-XP_OUT_1_pv.2	2024-04-03 21:31:00	2024-04-03 21:31:00	2	D:\LSDV MANUSCRIPT FORMATING for submission\Glide dock XP-162-20240403T143718Z-001\Glide dock XP-162	glide-dock_XP_1.maegz	107	qik_prop_Positive_Control_2																																						TRUE	0
	11533162	108	vsw_29-XP_OUT_1_pv.3	2024-04-03 21:31:00	2024-04-03 21:31:00	2	D:\LSDV MANUSCRIPT FORMATING for submission\Glide dock XP-162-20240403T143718Z-001\Glide dock XP-162	glide-dock_XP_1.maegz	108	qik_prop_Positive_Control_2																																						TRUE	0
	11533162	109	vsw_29-XP_OUT_1_pv.4	2024-04-03 21:31:00	2024-04-03 21:31:00	2	D:\LSDV MANUSCRIPT FORMATING for submission\Glide dock XP-162-20240403T143718Z-001\Glide dock XP-162	glide-dock_XP_1.maegz	109	qik_prop_Positive_Control_2																																						TRUE	0
	11533162	110	vsw_29-XP_OUT_1_pv.5	2024-04-03 21:31:00	2024-04-03 21:31:00	2	D:\LSDV MANUSCRIPT FORMATING for submission\Glide dock XP-162-20240403T143718Z-001\Glide dock XP-162	glide-dock_XP_1.maegz	110	qik_prop_Positive_Control_2																																						TRUE	0
	11533162	111	vsw_29-XP_OUT_1_pv.6	2024-04-03 21:31:00	2024-04-03 21:31:00	2	D:\LSDV MANUSCRIPT FORMATING for submission\Glide dock XP-162-20240403T143718Z-001\Glide dock XP-162	glide-dock_XP_1.maegz	111	qik_prop_Positive_Control_2																																						TRUE	0
	11533162	112	vsw_29-XP_OUT_1_pv.7	2024-04-03 21:31:00	2024-04-03 21:31:00	2	D:\LSDV MANUSCRIPT FORMATING for submission\Glide dock XP-162-20240403T143718Z-001\Glide dock XP-162	glide-dock_XP_1.maegz	112	qik_prop_Positive_Control_2																																						TRUE	0
	11533162	113	vsw_29-XP_OUT_1_pv.8	2024-04-03 21:31:00	2024-04-03 21:31:00	2	D:\LSDV MANUSCRIPT FORMATING for submission\Glide dock XP-162-20240403T143718Z-001\Glide dock XP-162	glide-dock_XP_1.maegz	113	qik_prop_Positive_Control_2																																						TRUE	0
	11533162	114	vsw_29-XP_OUT_1_pv.9	2024-04-03 21:31:00	2024-04-03 21:31:00	2	D:\LSDV MANUSCRIPT FORMATING for submission\Glide dock XP-162-20240403T143718Z-001\Glide dock XP-162	glide-dock_XP_1.maegz	114	qik_prop_Positive_Control_2																																						TRUE	0
	534398	115	vsw_29-XP_OUT_1_pv.10	2024-04-03 21:31:00	2024-04-03 21:31:00	2	D:\LSDV MANUSCRIPT FORMATING for submission\Glide dock XP-162-20240403T143718Z-001\Glide dock XP-162	glide-dock_XP_1.maegz	115	qik_prop_Positive_Control_2																																						TRUE	0
	11533162	116	vsw_29-XP_OUT_1_pv.11	2024-04-03 21:31:00	2024-04-03 21:31:00	2	D:\LSDV MANUSCRIPT FORMATING for submission\Glide dock XP-162-20240403T143718Z-001\Glide dock XP-162	glide-dock_XP_1.maegz	116	qik_prop_Positive_Control_2																																						TRUE	0
	15558574	117	vsw_29-XP_OUT_1_pv.12	2024-04-03 21:31:00	2024-04-03 21:31:00	2	D:\LSDV MANUSCRIPT FORMATING for submission\Glide dock XP-162-20240403T143718Z-001\Glide dock XP-162	glide-dock_XP_1.maegz	117	qik_prop_Positive_Control_2																																						TRUE	0
	534398	118	vsw_29-XP_OUT_1_pv.13	2024-04-03 21:31:00	2024-04-03 21:31:00	2	D:\LSDV MANUSCRIPT FORMATING for submission\Glide dock XP-162-20240403T143718Z-001\Glide dock XP-162	glide-dock_XP_1.maegz	118	qik_prop_Positive_Control_2																																						TRUE	0
	11533162	119	vsw_29-XP_OUT_1_pv.14	2024-04-03 21:31:00	2024-04-03 21:31:00	2	D:\LSDV MANUSCRIPT FORMATING for submission\Glide dock XP-162-20240403T143718Z-001\Glide dock XP-162	glide-dock_XP_1.maegz	119	qik_prop_Positive_Control_2																																						TRUE	0
	534398	120	vsw_29-XP_OUT_1_pv.15	2024-04-03 21:31:00	2024-04-03 21:31:00	2	D:\LSDV MANUSCRIPT FORMATING for submission\Glide dock XP-162-20240403T143718Z-001\Glide dock XP-162	glide-dock_XP_1.maegz	120	qik_prop_Positive_Control_2																																						TRUE	0
	11533162	121	vsw_29-XP_OUT_1_pv.16	2024-04-03 21:31:00	2024-04-03 21:31:00	2	D:\LSDV MANUSCRIPT FORMATING for submission\Glide dock XP-162-20240403T143718Z-001\Glide dock XP-162	glide-dock_XP_1.maegz	121	qik_prop_Positive_Control_2																																						TRUE	0
	10168	122	vsw_30-XP_OUT_1_pv.2	2024-04-03 21:31:00	2024-04-03 21:31:00	2	D:\LSDV MANUSCRIPT FORMATING for submission\Glide dock XP-162-20240403T143718Z-001\Glide dock XP-162	glide-dock_XP_1.maegz	122	qik_prop_Positive_Control_2																																						FALSE	0
	119205	123	vsw_30-XP_OUT_1_pv.3	2024-04-03 21:31:00	2024-04-03 21:31:00	2	D:\LSDV MANUSCRIPT FORMATING for submission\Glide dock XP-162-20240403T143718Z-001\Glide dock XP-162	glide-dock_XP_1.maegz	123	qik_prop_Positive_Control_2																																						TRUE	0
	Taxifolin-439533	124	vsw_30-XP_OUT_1_pv.4	2024-04-03 21:31:00	2024-04-03 21:31:00	2	D:\LSDV MANUSCRIPT FORMATING for submission\Glide dock XP-162-20240403T143718Z-001\Glide dock XP-162	glide-dock_XP_1.maegz	124	qik_prop_Positive_Control_2																																						TRUE	0
	10207	125	vsw_30-XP_OUT_1_pv.5	2024-04-03 21:31:00	2024-04-03 21:31:00	2	D:\LSDV MANUSCRIPT FORMATING for submission\Glide dock XP-162-20240403T143718Z-001\Glide dock XP-162	glide-dock_XP_1.maegz	125	qik_prop_Positive_Control_2																																						FALSE	0
	5281698	126	vsw_30-XP_OUT_1_pv.6	2024-04-03 21:31:00	2024-04-03 21:31:00	2	D:\LSDV MANUSCRIPT FORMATING for submission\Glide dock XP-162-20240403T143718Z-001\Glide dock XP-162	glide-dock_XP_1.maegz	126	qik_prop_Positive_Control_2																																						FALSE	0
	5377796	127	vsw_30-XP_OUT_1_pv.7	2024-04-03 21:31:00	2024-04-03 21:31:00	2	D:\LSDV MANUSCRIPT FORMATING for submission\Glide dock XP-162-20240403T143718Z-001\Glide dock XP-162	glide-dock_XP_1.maegz	127	qik_prop_Positive_Control_2																																						FALSE	0
	72	128	vsw_30-XP_OUT_1_pv.8	2024-04-03 21:31:00	2024-04-03 21:31:00	2	D:\LSDV MANUSCRIPT FORMATING for submission\Glide dock XP-162-20240403T143718Z-001\Glide dock XP-162	glide-dock_XP_1.maegz	128	qik_prop_Positive_Control_2																																						FALSE	0
	97560	129	vsw_30-XP_OUT_1_pv.9	2024-04-03 21:31:00	2024-04-03 21:31:00	2	D:\LSDV MANUSCRIPT FORMATING for submission\Glide dock XP-162-20240403T143718Z-001\Glide dock XP-162	glide-dock_XP_1.maegz	129	qik_prop_Positive_Control_2																																						FALSE	0
	5281654	130	vsw_30-XP_OUT_1_pv.10	2024-04-03 21:31:00	2024-04-03 21:31:00	2	D:\LSDV MANUSCRIPT FORMATING for submission\Glide dock XP-162-20240403T143718Z-001\Glide dock XP-162	glide-dock_XP_1.maegz	130	qik_prop_Positive_Control_2																																						FALSE	0
	99300	131	vsw_30-XP_OUT_1_pv.11	2024-04-03 21:31:00	2024-04-03 21:31:00	2	D:\LSDV MANUSCRIPT FORMATING for submission\Glide dock XP-162-20240403T143718Z-001\Glide dock XP-162	glide-dock_XP_1.maegz	131	qik_prop_Positive_Control_2																																						FALSE	0
	10639	132	vsw_30-XP_OUT_1_pv.12	2024-04-03 21:31:00	2024-04-03 21:31:00	2	D:\LSDV MANUSCRIPT FORMATING for submission\Glide dock XP-162-20240403T143718Z-001\Glide dock XP-162	glide-dock_XP_1.maegz	132	qik_prop_Positive_Control_2																																						FALSE	0
	10639	133	vsw_30-XP_OUT_1_pv.13	2024-04-03 21:31:00	2024-04-03 21:31:00	2	D:\LSDV MANUSCRIPT FORMATING for submission\Glide dock XP-162-20240403T143718Z-001\Glide dock XP-162	glide-dock_XP_1.maegz	133	qik_prop_Positive_Control_2																																						FALSE	0
	D:\HTVS dock pc 107\prepared phyto compound107\pdb file\Conformer3D_CID_5318039.pdb	134	vsw_5-XP_OUT_1_pv.2	2024-04-03 21:31:00	2024-04-03 21:31:00	2	D:\LSDV MANUSCRIPT FORMATING for submission\Glide dock XP-162-20240403T143718Z-001\Glide dock XP-162	glide-dock_XP_1.maegz	134	qik_prop_Positive_Control_2																																						TRUE	0
	D:\HTVS dock pc 107\prepared phyto compound107\pdb file\Conformer3D_CID_5318506.pdb	135	vsw_5-XP_OUT_1_pv.3	2024-04-03 21:31:00	2024-04-03 21:31:00	2	D:\LSDV MANUSCRIPT FORMATING for submission\Glide dock XP-162-20240403T143718Z-001\Glide dock XP-162	glide-dock_XP_1.maegz	135	qik_prop_Positive_Control_2																																						FALSE	0
	D:\HTVS dock pc 107\prepared phyto compound107\pdb file\Conformer3D_CID_5320315.pdb	136	vsw_5-XP_OUT_1_pv.4	2024-04-03 21:31:00	2024-04-03 21:31:00	2	D:\LSDV MANUSCRIPT FORMATING for submission\Glide dock XP-162-20240403T143718Z-001\Glide dock XP-162	glide-dock_XP_1.maegz	136	qik_prop_Positive_Control_2																																						FALSE	0
	D:\HTVS dock pc 107\prepared phyto compound107\pdb file\Conformer3D_CID_189726.pdb	137	vsw_5-XP_OUT_1_pv.5	2024-04-03 21:31:00	2024-04-03 21:31:00	2	D:\LSDV MANUSCRIPT FORMATING for submission\Glide dock XP-162-20240403T143718Z-001\Glide dock XP-162	glide-dock_XP_1.maegz	137	qik_prop_Positive_Control_2																																						TRUE	0
	D:\HTVS dock pc 107\prepared phyto compound107\pdb file\Conformer3D_CID_689043.pdb	138	vsw_5-XP_OUT_1_pv.6	2024-04-03 21:31:00	2024-04-03 21:31:00	2	D:\LSDV MANUSCRIPT FORMATING for submission\Glide dock XP-162-20240403T143718Z-001\Glide dock XP-162	glide-dock_XP_1.maegz	138	qik_prop_Positive_Control_2																																						FALSE	0
	D:\HTVS dock pc 107\prepared phyto compound107\pdb file\Conformer3D_CID_5281703.pdb	139	vsw_5-XP_OUT_1_pv.7	2024-04-03 21:31:00	2024-04-03 21:31:00	2	D:\LSDV MANUSCRIPT FORMATING for submission\Glide dock XP-162-20240403T143718Z-001\Glide dock XP-162	glide-dock_XP_1.maegz	139	qik_prop_Positive_Control_2																																						FALSE	0
	D:\HTVS dock pc 107\prepared phyto compound107\pdb file\Conformer3D_CID_5320399.pdb	140	vsw_5-XP_OUT_1_pv.8	2024-04-03 21:31:00	2024-04-03 21:31:00	2	D:\LSDV MANUSCRIPT FORMATING for submission\Glide dock XP-162-20240403T143718Z-001\Glide dock XP-162	glide-dock_XP_1.maegz	140	qik_prop_Positive_Control_2																																						FALSE	0
	D:\HTVS dock pc 107\prepared phyto compound107\pdb file\Conformer3D_CID_179963.pdb	141	vsw_5-XP_OUT_1_pv.9	2024-04-03 21:31:00	2024-04-03 21:31:00	2	D:\LSDV MANUSCRIPT FORMATING for submission\Glide dock XP-162-20240403T143718Z-001\Glide dock XP-162	glide-dock_XP_1.maegz	141	qik_prop_Positive_Control_2																																						TRUE	0
	D:\HTVS dock pc 107\prepared phyto compound107\pdb file\Conformer3D_CID_5318039.pdb	142	vsw_6-XP_OUT_1_pv.2	2024-04-03 21:31:00	2024-04-03 21:31:00	2	D:\LSDV MANUSCRIPT FORMATING for submission\Glide dock XP-162-20240403T143718Z-001\Glide dock XP-162	glide-dock_XP_1.maegz	142	qik_prop_Positive_Control_2																																						TRUE	0
	D:\HTVS dock pc 107\prepared phyto compound107\pdb file\Conformer3D_CID_5318506.pdb	143	vsw_6-XP_OUT_1_pv.3	2024-04-03 21:31:00	2024-04-03 21:31:00	2	D:\LSDV MANUSCRIPT FORMATING for submission\Glide dock XP-162-20240403T143718Z-001\Glide dock XP-162	glide-dock_XP_1.maegz	143	qik_prop_Positive_Control_2																																						FALSE	0
	D:\HTVS dock pc 107\prepared phyto compound107\pdb file\Conformer3D_CID_5320315.pdb	144	vsw_6-XP_OUT_1_pv.4	2024-04-03 21:31:00	2024-04-03 21:31:00	2	D:\LSDV MANUSCRIPT FORMATING for submission\Glide dock XP-162-20240403T143718Z-001\Glide dock XP-162	glide-dock_XP_1.maegz	144	qik_prop_Positive_Control_2																																						FALSE	0
	D:\HTVS dock pc 107\prepared phyto compound107\pdb file\Conformer3D_CID_189726.pdb	145	vsw_6-XP_OUT_1_pv.5	2024-04-03 21:31:00	2024-04-03 21:31:00	2	D:\LSDV MANUSCRIPT FORMATING for submission\Glide dock XP-162-20240403T143718Z-001\Glide dock XP-162	glide-dock_XP_1.maegz	145	qik_prop_Positive_Control_2																																						TRUE	0
	D:\HTVS dock pc 107\prepared phyto compound107\pdb file\Conformer3D_CID_689043.pdb	146	vsw_6-XP_OUT_1_pv.6	2024-04-03 21:31:00	2024-04-03 21:31:00	2	D:\LSDV MANUSCRIPT FORMATING for submission\Glide dock XP-162-20240403T143718Z-001\Glide dock XP-162	glide-dock_XP_1.maegz	146	qik_prop_Positive_Control_2																																						FALSE	0
	D:\HTVS dock pc 107\prepared phyto compound107\pdb file\Conformer3D_CID_5281703.pdb	147	vsw_6-XP_OUT_1_pv.7	2024-04-03 21:31:00	2024-04-03 21:31:00	2	D:\LSDV MANUSCRIPT FORMATING for submission\Glide dock XP-162-20240403T143718Z-001\Glide dock XP-162	glide-dock_XP_1.maegz	147	qik_prop_Positive_Control_2																																						FALSE	0
	D:\HTVS dock pc 107\prepared phyto compound107\pdb file\Conformer3D_CID_5320399.pdb	148	vsw_6-XP_OUT_1_pv.8	2024-04-03 21:31:00	2024-04-03 21:31:00	2	D:\LSDV MANUSCRIPT FORMATING for submission\Glide dock XP-162-20240403T143718Z-001\Glide dock XP-162	glide-dock_XP_1.maegz	148	qik_prop_Positive_Control_2																																						FALSE	0
	D:\HTVS dock pc 107\prepared phyto compound107\pdb file\Conformer3D_CID_179963.pdb	149	vsw_6-XP_OUT_1_pv.9	2024-04-03 21:31:00	2024-04-03 21:31:00	2	D:\LSDV MANUSCRIPT FORMATING for submission\Glide dock XP-162-20240403T143718Z-001\Glide dock XP-162	glide-dock_XP_1.maegz	149	qik_prop_Positive_Control_2																																						TRUE	0
	C:\Users\User\Desktop\next 381 drug in pdb\first 100\Canagliflozin.pdb	150	first 100 drug sdf.45	2024-04-03 21:31:00	2024-04-03 21:31:00	2	D:\LSDV MANUSCRIPT FORMATING for submission\Glide dock XP-162-20240403T143718Z-001\Glide dock XP-162	glide-dock_XP_1.maegz	150	qik_prop_Positive_Control_2																																						TRUE	0
	D:\HTVS dock pc 107\prepared phyto compound107\pdb file\Conformer3D_CID_689043.pdb	151	vsw_6-XP_OUT_1_pv.6	2024-04-03 21:31:00	2024-04-03 21:31:00	2	D:\LSDV MANUSCRIPT FORMATING for submission\Glide dock XP-162-20240403T143718Z-001\Glide dock XP-162	glide-dock_XP_1.maegz	151	qik_prop_Positive_Control_2																																						FALSE	0
	C:\Users\User\Desktop\next 381 drug in pdb\fourth 81\Vidarabine.pdb	152	fourth 81 drug sdf.10	2024-04-03 21:31:00	2024-04-03 21:31:00	2	D:\LSDV MANUSCRIPT FORMATING for submission\Glide dock XP-162-20240403T143718Z-001\Glide dock XP-162	glide-dock_XP_1.maegz	152	qik_prop_Positive_Control_2																																						FALSE	0
	C:\Users\User\Desktop\337 drug compound\Esculin.pdb	153	Esculin.1	2024-04-03 21:31:00	2024-04-03 21:31:00	2	D:\LSDV MANUSCRIPT FORMATING for submission\Glide dock XP-162-20240403T143718Z-001\Glide dock XP-162	glide-dock_XP_1.maegz	153	qik_prop_Positive_Control_2																																						FALSE	0
	C:\Users\User\Desktop\next 381 drug in pdb\third 100\Mupirocin.pdb	154	vsw_28-XP_OUT_1_pv.2	2024-04-03 21:31:00	2024-04-03 21:31:00	2	D:\LSDV MANUSCRIPT FORMATING for submission\Glide dock XP-162-20240403T143718Z-001\Glide dock XP-162	glide-dock_XP_1.maegz	154	qik_prop_Positive_Control_2																																						TRUE	0
	C:\Users\User\Desktop\next 381 drug in pdb\third 100\Mupirocin.pdb	155	vsw_25-XP_OUT_1_pv.2	2024-04-03 21:31:00	2024-04-03 21:31:00	2	D:\LSDV MANUSCRIPT FORMATING for submission\Glide dock XP-162-20240403T143718Z-001\Glide dock XP-162	glide-dock_XP_1.maegz	155	qik_prop_Positive_Control_2																																						TRUE	0
	C:\Users\User\Desktop\next 381 drug in pdb\second 100\Inosine_pranobex.pdb	156	vsw_6-XP_OUT_1_pv.2	2024-04-03 21:31:00	2024-04-03 21:31:00	2	D:\LSDV MANUSCRIPT FORMATING for submission\Glide dock XP-162-20240403T143718Z-001\Glide dock XP-162	glide-dock_XP_1.maegz	156	qik_prop_Positive_Control_2																																						FALSE	0
	C:\Users\User\Desktop\next 381 drug in pdb\first 100\Balsalazide.pdb	157	first 100 drug sdf.68	2024-04-03 21:31:00	2024-04-03 21:31:00	2	D:\LSDV MANUSCRIPT FORMATING for submission\Glide dock XP-162-20240403T143718Z-001\Glide dock XP-162	glide-dock_XP_1.maegz	157	qik_prop_Positive_Control_2																																						FALSE	0
	C:\Users\User\Desktop\337 drug compound\Procaine benzylpenicillin.pdb#1	158	Procaine benzylpenicillin.1	2024-04-03 21:31:00	2024-04-03 21:31:00	2	D:\LSDV MANUSCRIPT FORMATING for submission\Glide dock XP-162-20240403T143718Z-001\Glide dock XP-162	glide-dock_XP_1.maegz	158	qik_prop_Positive_Control_2																																						TRUE	0
	C:\Users\User\Desktop\337 drug compound\Imipenem.pdb	159	Imipenem.1	2024-04-03 21:31:00	2024-04-03 21:31:00	2	D:\LSDV MANUSCRIPT FORMATING for submission\Glide dock XP-162-20240403T143718Z-001\Glide dock XP-162	glide-dock_XP_1.maegz	159	qik_prop_Positive_Control_2																																						TRUE	0
	Positive control-6321424	160	glide-dock_XP_2.2	2024-04-03 21:31:00	2024-04-03 21:31:00	2	D:\LSDV MANUSCRIPT FORMATING for submission\Glide dock XP-162-20240403T143718Z-001\Glide dock XP-162	glide-dock_XP_1.maegz	160	qik_prop_Positive_Control_2																																						TRUE	0
[truncated: 183 more columns]

## Sheet: Final 10 compound
A list of 10 final conformersbased on a higher Glide Gscore
Stars	Title	Entry ID	Entry Name	Date Added	Date Modified	ct enhanced stereo status	Source Path	Source File	Source File Index	job name	DATABASE_ID	DATABASE_NAME	SMILES	INCHI_IDENTIFIER	INCHI_KEY	FORMULA	MOLECULAR_WEIGHT	EXACT_MASS	JCHEM_ACCEPTOR_COUNT	JCHEM_ATOM_COUNT	JCHEM_AVERAGE_POLARIZABILITY	JCHEM_BIOAVAILABILITY	JCHEM_DONOR_COUNT	JCHEM_FORMAL_CHARGE	JCHEM_GHOSE_FILTER	JCHEM_IUPAC	ALOGPS_LOGP	JCHEM_LOGP	ALOGPS_LOGS	JCHEM_MDDR_LIKE_RULE	JCHEM_NUMBER_OF_RINGS	JCHEM_PHYSIOLOGICAL_CHARGE	JCHEM_PKA_STRONGEST_ACIDIC	JCHEM_PKA_STRONGEST_BASIC	JCHEM_POLAR_SURFACE_AREA	JCHEM_REFRACTIVITY	JCHEM_ROTATABLE_BOND_COUNT	JCHEM_RULE_OF_FIVE	ALOGPS_SOLUBILITY	JCHEM_TRADITIONAL_IUPAC	JCHEM_VEBER_RULE	DRUGBANK_ID	DRUG_GROUPS	GENERIC_NAME	SYNONYMS	PRODUCTS	SALTS	chiral flag	version
1	Positive control-6321424	160	glide-dock_XP_2.2	2024-04-03 21:31:00	2024-04-03 21:31:00	2	D:\LSDV MANUSCRIPT FORMATING for submission\Glide dock XP-162-20240403T143718Z-001\Glide dock XP-162	glide-dock_XP_1.maegz	160	qik_prop_Positive_Control_2																																						TRUE	0
2	C:\Users\User\Desktop\next 381 drug in pdb\first 100\Canagliflozin.pdb	50	first 100 drug sdf.45	2024-04-03 21:31:00	2024-04-03 21:31:00	2	D:\LSDV MANUSCRIPT FORMATING for submission\Glide dock XP-162-20240403T143718Z-001\Glide dock XP-162	glide-dock_XP_1.maegz	50	qik_prop_Positive_Control_2																																						TRUE	0
3	C:\Users\User\Desktop\next 381 drug in pdb\fourth 81\Tepotinib.pdb	103	fourth 81 drug sdf.38	2024-04-03 21:31:00	2024-04-03 21:31:00	2	D:\LSDV MANUSCRIPT FORMATING for submission\Glide dock XP-162-20240403T143718Z-001\Glide dock XP-162	glide-dock_XP_1.maegz	103	qik_prop_Positive_Control_2																																						TRUE	0
4	Rhein-10168	151	vsw_30-XP_OUT_1_pv.2	2024-04-03 21:31:00	2024-04-03 21:31:00	2	D:\LSDV MANUSCRIPT FORMATING for submission\Glide dock XP-162-20240403T143718Z-001\Glide dock XP-162	glide-dock_XP_1.maegz	151	qik_prop_Positive_Control_2																																						FALSE	0
5	Taxifolin-439533	124	vsw_30-XP_OUT_1_pv.4	2024-04-03 21:31:00	2024-04-03 21:31:00	2	D:\LSDV MANUSCRIPT FORMATING for submission\Glide dock XP-162-20240403T143718Z-001\Glide dock XP-162	glide-dock_XP_1.maegz	124	qik_prop_Positive_Control_2																																						TRUE	0
6	C:\Users\User\Desktop\337 drug compound\Imipenem.pdb	159	Imipenem.1	2024-04-03 21:31:00	2024-04-03 21:31:00	2	D:\LSDV MANUSCRIPT FORMATING for submission\Glide dock XP-162-20240403T143718Z-001\Glide dock XP-162	glide-dock_XP_1.maegz	159	qik_prop_Positive_Control_2																																						TRUE	0
7	C:\Users\User\Desktop\next 381 drug in pdb\third 100\Mupirocin.pdb	155	vsw_25-XP_OUT_1_pv.2	2024-04-03 21:31:00	2024-04-03 21:31:00	2	D:\LSDV MANUSCRIPT FORMATING for submission\Glide dock XP-162-20240403T143718Z-001\Glide dock XP-162	glide-dock_XP_1.maegz	155	qik_prop_Positive_Control_2																																						TRUE	0
8	C:\Users\User\Desktop\next 381 drug in pdb\fourth 81\Vidarabine.pdb	152	fourth 81 drug sdf.10	2024-04-03 21:31:00	2024-04-03 21:31:00	2	D:\LSDV MANUSCRIPT FORMATING for submission\Glide dock XP-162-20240403T143718Z-001\Glide dock XP-162	glide-dock_XP_1.maegz	152	qik_prop_Positive_Control_2																																						FALSE	0
9	C:\Users\User\Desktop\337 drug compound\Latanoprost.pdb	24	Latanoprost.1	2024-04-03 21:31:00	2024-04-03 21:31:00	2	D:\LSDV MANUSCRIPT FORMATING for submission\Glide dock XP-162-20240403T143718Z-001\Glide dock XP-162	glide-dock_XP_1.maegz	24	qik_prop_Positive_Control_2																																						TRUE	0
10	C:\Users\User\Desktop\337 drug compound\Balsalazide.pdb	7	Balsalazide.1	2024-04-03 21:31:00	2024-04-03 21:31:00	2	D:\LSDV MANUSCRIPT FORMATING for submission\Glide dock XP-162-20240403T143718Z-001\Glide dock XP-162	glide-dock_XP_1.maegz	7	qik_prop_Positive_Control_2																																						FALSE	0
[truncated: 183 more columns]
