# Supplementary material for: Potential Inhibitors of Lumpy Skin Disease’s Viral Protein (DNA Polymerase): A Combination of Bioinformatics Approaches
Source: Animals (Basel). 2024 Apr 24;14(9):1283. doi: 10.3390/ani14091283 (PMC11083254; doi:10.3390/ani14091283)
Supplement: Supplementary file 1 [file animals-14-01283-s001.zip › Table-S2.xlsx]

## Sheet: Chemical-based antiviral drugs
Table S2. A complte list of antiviral drugs with their drug bank accession number
	Serial number	Name of Antiviral compound	DrugBank Accession Number
	1	Abacavir	DB01048
	2	Abrocitinib	DB14973
	3	Acarbose	DB00284
	4	Acetylcarnitine	DB08842
	5	Acetylcysteine	DB06151
	6	Acyclovir	DB00787
	7	Ademetionine	DB00118
	8	Alcaftadine	DB06766
	9	Alectinib	DB11363
	10	Allopurinol	DB00437
	11	Almotriptan	DB00918
	12	Alogliptin	DB06203
	13	Amantadine	DB00915
	14	Aminoglutethimide	DB00357
	15	Aminohippuric_acid	DB000773
	16	Amlodipine	DB00381
	17	Amorolfine	DB09056
	18	Amoxapine	DB00543
	19	Amphotericin_B	DB00681
	20	Amyl_Nitrite	DB01612
	21	Anidulafungin	DB00362
	22	Apremilast	DB05676
	23	Armodafinil	DB06413
	24	Artemether	DB06697
	25	Asenapine	DB06216
	26	Aspirin	DB00945
	27	Astemizole	DB00637
	28	Atomoxetine	DB00289
	29	Aurothioglucose	DB09121
	30	Avacopan	DB15011
	31	Avatrombopag	DB11995
	32	Avibactam	DB09060
	33	Balsalazide	DB01014
	34	Barium_sulfate	DB003225
	35	Beclomethasone_dipropionate	DBSALT001373
	36	Belzutifan	DB15463
	37	Bempedoic_acid	DB11936
	38	Bendamustine	DB06769
	39	Benzatropine	DB00245
	40	Benzonatate	DB00868
	41	Benzydamine	DB09084
	42	Benzylpenicillin	DB01053
	43	Baloxavir marboxil	DB13997
	44	Bepridil	DB01244
	45	Bexarotene	DB00307
	46	Bithionol	DB04813
	47	Boceprevir	DB08873
	48	Bortezomib	DB00188
	49	Brexpiprazole	DB09128
	50	Bromfenac	DB00963
	51	Bromhexine	DB09019
	52	Bromocriptine	DB01200
	53	Buclizine	DB00354
	54	Butoconazole	DB00639
	55	Butorphanol	DB00611
	56	Calcitriol	DB00136
	57	Canagliflozin	DB08907
	58	Capecitabine	DB01101
	59	Capsaicin	DB06774
	60	Carbidopa	DB00190
	61	Carbon_monoxide	DB11588
	62	Carisoprodol	DB00395
	63	Caspofungin	DB00520
	64	Cefaclor	DB00833
	65	Cefditoren	DB01066
	66	Cefiderocol	DB14879
	67	Cefradine	DB01333
	68	Ceftolozane	DB09050
	69	Ceftriaxone	DB01212
	70	Celecoxib	DB00482
	71	Cenobamate	DB06119
	72	Cetylpyridinium	DB11073
	73	Chloroquine	DB00608
	74	Chlorpropamide	DB00672
	75	Choline_salicylate	DBCAT000579
	76	Cimetidine	DB00501
	77	Cisatracurium	DB00565
	78	Citric_acid	DB04272
	79	Clarithromycin	DB01211
	80	Clavulanic_acid	DBSALT001302
	81	Clenbuterol	DB01407
	82	Clomipramine	DB01242
	83	Clonazepam	DB01068
	84	Clotiazepam	DB01559
	85	Cobicistat	DB09065
	86	Cocaine	DB00907
	87	Codeine	DB00318
	88	Crizotinib	DB08865
	89	Cyclobenzaprine	DB00924
	90	Cyclosporine	DB00091
	91	Cyproheptadine	DB00434
	92	Cysteamine	DB00847
	93	Daclatasvir	DB09102
	94	Daptomycin	DB00080
	95	Dasatinib	DB01254
	96	Deferoxamine	DB00746
	97	Deflazacort	DB11921
	98	Demeclocycline	DB00618
	99	Dexfenfluramine	DB01191
	100	Dexibuprofen	DB09213
	101	Dexketoprofen	DB09214
	102	Dexlansoprazole	DB05351
	103	Dextropropoxyphene	DB00647
	104	Diamorphine	DB01452
	105	Dicloxacillin	DB00485
	106	Dienogest	DB09123
	107	Diethylpropion	DB00937
	108	Dihydro-alpha-ergocryptine	DB11274
	109	Dimetindene	DB08801
	110	Dipivefrin	DB00449
	111	Dipyridamole	DB00975
	112	Dipyrithione	DB11327
	113	Docetaxel	DB01248
	114	Docusate	DB11089
	115	Dolasetron	DB00757
	116	Dolutegravir	DB08930
	117	Domiphen	DB11594
	118	Doravirine	DB12301
	119	Doripenem	DB06211
	120	Doxorubicin	DB00997
	121	Droxidopa	DB06262
	122	Ecamsule	DB09534
	123	Econazole	DB01127
	124	Edoxudine	DB13421
	125	Efinaconazole	DB09040
	126	Eflornithine	DB06243
	127	Eletriptan	DB00216
	128	Elvitegravir	DB09101
	129	Empagliflozin	DB09038
	130	Emtricitabine	DB00879
	131	Enasidenib	DB13874
	132	Encorafenib	DB11718
	133	Enoximone	DB04880
	134	Entecavir	DB00442
	135	Epinephrine	DB00668
	136	Ergotamine	DB00696
	137	Ertugliflozin	DB11827
	138	Esketamine	DB11823
	139	Eslicarbazepine_acetate	DB09119
	140	Esmolol	DB00187
	141	Estazolam	DB01215
	142	Estetrol	DB12235
	143	Estradiol_acetate	DB13952
	144	Estradiol_benzoate	DB13953
	145	Estradiol_cypionate	DB13954
	146	Estradiol_valerate	DB13956
	147	Ethanol	DB00898
	148	Eugenol	DB09086
	149	Febuxostat	DB04854
	150	Fenofibric_acid	DB13873
	151	Ferumoxytol	DB06215
	152	Finasteride	DB01216
	153	Flibanserin	DB04908
	154	Fluorouracil	DB00544
	155	Flurbiprofen	DB00712
	156	Fluvoxamine	DB00176
	157	Fondaparinux	DB00569
	158	Fosamprenavir	DB01319
	159	Foscarnet	DB00529
	160	Fosdenopterin	DB16628
	161	Fospropofol	DB06716
	162	Fostemsavir	DB11796
	163	Fructose	DB04173
	164	Gabapentin	DB00996
	165	Ganaxolone	DB05087
	166	Ganciclovir	DB01004
	167	Glecaprevir	DB13879
	168	Grepafloxacin	DB00365
	169	Halofantrine	DB01218
	170	Haloperidol	DB00502
	171	Hyaluronic_acid	DB08818
	172	Hydrocortisone	DB00741
	173	Hydroxyprogesterone_caproate	DB06789
	174	Ibrutinib	DB09053
	175	Ibuprofen	DB01050
	176	Icatibant	DB06196
	177	Imatinib	DB00619
	178	Imipenem	DB01598
	179	Indigotindisulfonic_acid	DB11577
	180	Infigratinib	DB11886
	181	Inosine_pranobex	DB13156
	182	Isavuconazole	DB11633
	183	Isoaminile	DB08944
	184	Isopropamide	DB01625
	185	Isoxicam	DB08942
	186	Itraconazole	DB01167
	187	Ivosidenib	DB14568
	188	Ixabepilone	DB04845
	189	Ixazomib	DB09570
	190	Ketorolac	DB00465
	191	Lamotrigine	DB00555
	192	Lanreotide	DB06791
	193	Larotrectinib	DB14723
	194	Lasofoxifene	DB06202
	195	Latanoprostene-bunod	DB11660
	196	Levamlodipine	DB09237
	197	Lidocaine	DB00281
	198	Linezolid	DB00601
	199	Lisinopril	DB00722
	200	Lisuride	DB00589
	201	Ledipasvir	DB09027
	202	Loperamide	DB00836
	203	Loratadine	DB00455
	204	Lornoxicam	DB06725
	205	Loteprednol_etabonate	DB14596
	206	Lovastatin	DB00227
	207	Lumacaftor	DB09280
	208	Lumefantrine_co-artemether	DB13085
	209	Magnesium_hydroxide	DB08938
	210	Meclizine	DB00737
	211	Melatonin	DB01065
	212	Mepivacaine	DB00961
	213	Meprobamate	DB00371
	214	Metamizole	DB04817
	215	Metformin	DB00331
	216	Methadone	DB00333
	217	Methimazole	DB00763
	218	Methoxyflurane	DB01028
	219	Methyl_salicylate	DB11079
	220	Methyldopa	DB00968
	221	Methylphenidate	DB00422
	222	Metolazone	DB00524
	223	Metrizoic_acid	DB09346
	224	Metyrapone	DB01011
	225	Micafungin	DB01141
	226	Midazolam	DB00683
	227	Migalastat	DB05018
	228	Miglitol	DB00491
	229	Mirabegron	DB08893
	230	Mitapivat	DB16236
	231	Mitotane	DB00648
	232	Mobocertinib	DB16390
	233	Molsidomine	DB09282
	234	Mupirocin	DB00410
	235	Mycophenolate_mofetil	DB00688
	236	Nabilone	DB00486
	237	N-acetyltyrosine	DB11102
	238	Nandrolone_phenpropionate	DB00984
	239	Naproxen	DB00788
	240	Naratriptan	DB00952
	241	Natamycin	DB00826
	242	Nebivolol	DB04861
	243	Nelfinavir	DB00220
	244	Netilmicin	DB00955
	245	Netupitant	DB09048
	246	Nifedipine	DB01115
	247	Nifurtimox	DB11820
	248	Nilotinib	DB04868
	249	Nimodipine	DB00393
	250	Nintedanib	DB09079
	251	Niraparib	DB11793
	252	Nirmatrelvir	DB16691
	253	Nitrazepam	DB01595
	254	Nitrofural	DB00336
	255	Nitrofurantoin	DB00698
	256	Nizatidine	DB00585
	257	Nonoxynol-9	DB06804
	258	Ofloxacin	DB01165
	259	Olodaterol	DB09080
	260	Orciprenaline	DB00816
	261	Osilodrostat	DB11837
	262	Osimertinib	DB09330
	263	Oteracil	DB03209
	264	Oxamniquine	DB01096
	265	Oxiconazole	DB00239
	266	Oxybutynin	DB01062
	267	Oxyphencyclimine	DB00383
	268	Ozenoxacin	DB12924
	269	Padimate_O	DB11570
	270	Palovarotene	DB05467
	271	Pemoline	DB01230
	272	Pentaerythritol_tetranitrate	DB01613
	273	Pentamidine	DB00738
	274	Pentobarbital	DB00312
	275	Pentoxifylline	DB00806
	276	Pentoxyverine	DB11186
	277	Phendimetrazine	DB01579
	278	Phenelzine	DB00780
	279	Phenmetrazine	DB00830
	280	Phenylbutyric_acid	DB00291
	281	Phenylephrine	DB00388
	282	Phenytoin	DB00252
	283	Pibrentasvir	DB13878
	284	Pimecrolimus	DB00337
	285	Pinacidil	DB06762
	286	Pipradrol	DB11584
	287	Piracetam	DB09210
	288	Pitolisant	DB11642
	289	Podofilox	DB01179
	290	Polymyxin_B	DB04890
	291	Potassium_chloride	DB00761
	292	Pramiracetam	DB13247
	293	Prednisolone_phosphate	DB14481
	294	Probucol	DB01599
	295	Progesterone	DB01599
	296	Propafenone	DB01182
	297	Proparacaine	DB00807
	298	Propoxycaine	DB09342
	299	Propylene_glycol	DB11077
	300	Quetiapine	DB01224
	301	Raltegravir	DB06817
	302	Ranitidine	DB00863
	303	Reboxetine	DB00234
	304	Relugolix	DB11853
	305	Remoxipride	DB00409
	306	Ribavirin	DB00811
	307	Rifabutin	DB00615
	308	Rifaximin	DB01220
	309	Rimegepant	DB12457
	310	Rimexolone	DB00896
	311	Rimonabant	DB06155
	312	Ripretinib	DB14840
	313	Risdiplam	DB15305
	314	Ritonavir	DB00503
	315	Rizatriptan	DB00953
	316	Romidepsin	DB06176
	317	Rosuvastatin	DB01098
	318	Rotigotine	DB05271
	319	Rufinamide	DB06201
	320	Ruxolitinib	DB08877
	321	Selumetinib	DB11689
	322	Sibutramine	DB01105
	323	Sinapultide	DB11332
	324	Siponimod	DB12371
	325	Sirolimus	DB00877
	326	Sodium_ferric_gluconate_complex	DB14488
	327	Sodium_oxybate	DB09072
	328	Sorafenib	DB00398
	329	Sotagliflozin	DB12713
	330	Strontium_ranelate	DB09267
	331	Sucralfate	DB00364
	332	Sugammadex	DB06206
	333	Sulfamerazine	DB01581
	334	Sulfinpyrazone	DB01138
	335	Sulfoxone	DB01145
	336	Sultopride	DB13273
	337	Synthetic_camphor	DB14156
	338	Tacrolimus	DB00864
	339	Tafamidis	DB11644
	340	Tapentadol	DB06204
	341	Technetium_Tc-99m_sestamibi	DB06204
	342	Technetium_Tc-99m_tetrofosmin	DB03247
	343	Tedizolid_phosphate	DB09042
	344	Temozolomide	DB00853
	345	Tenofovir_alafenamide	DB09299
	346	Tepotinib	DB15133
	347	Terbutaline	DB00871
	348	Terfenadine	DB00342
	349	Terizidone	DB12954
	350	Testosterone_ndecanoate	DB13946
	351	Thimerosal	DB11590
	352	Thiopental	DB00599
	353	Thymol	DB02513
	354	Tiludronic_acid	DB04272
	355	Tipiracil	DB09343
	356	Tirbanibulin	DB06137
	357	Trandolapril	DB00519
	358	Tranexamic_acid	DB00302
	359	Trazodone	DB00656
	360	Treprostinil	DB00374
	361	Triamcinolone	DB00620
	362	Triazolam	DB00897
	363	Triclabendazole	DB12245
	364	Trifluridine	DB00432
	365	Tropisetron	DB11699
	366	Tucatinib	DB11652
	367	Ubrogepant	DB15328
	368	Umeclidinium	DB09076
	369	Upadacitinib	DB15091
	370	Vaborbactam	DB12107
	371	Valganciclovir	DB01610
	372	Verapamil	DB00661
	373	Vericiguat	DB15456
	374	Vidarabine	DB00194
	375	Vigabatrin	DB01080
	376	Vinorelbine	DB00361
	377	Water	DB09145
	378	Ximelagatran	DB04898
	379	Zanamivir	DB00558
	380	Zidovudine	DB00495
	381	Ziprasidone	DB00246
	382	Zoledronic_acid	DB00399
	383	Zotepine	DB09225
	384	Abemaciclib	DB12001
	385	Acebutolol	DB01193
	386	Aceclofenac	DB06736
	387	Acetohexamide	DB00414
	388	Acetohydroxamic acid	DB00551
	389	Acetylcysteine	DB06151
	390	Acetyldigitoxin	DB00511
	391	Aclidinium Aclidinium	DB08897
	392	Adefovir dipivoxil Adefovir dipivoxil	DB00718
	393	Alclofenac Alclofenac	DB13167
	394	Alfacalcidol	DB01436
	395	Almotriptan Almotriptan	DB00918
	396	Alprazolam	DB00404
	397	Altretamine	DB00488
	398	Amikacin	DB00479
	399	Aminocaproic acid	DB00513
	400	Amitriptyline Amitriptyline	DB00321
	401	Amlexanox	DB01025 DB01025
	402	Ammonium lactate Ammonium_lactate	DB06768
	403	Amylmetacresol	DB13908
	404	Apalutamide	DB11901
	405	Arbutamine	DB01102
	406	Aripiprazole lauroxil	DB14185
	407	Artesunate	DB09274
	408	Avapritinib	DB15233
	409	Azithromycin Azithromycin	DB00207
	410	Baloxavir marboxil	DB13997
	411	Balsalazide	DB01014
	412	Baricitinib	DB11817
	413	Belzutifan	DB15463
	414	Bempedoic acid	DB11936
	415	Benzatropine	DB00245
	416	Benzylpenicillin	DB01053
	417	Benzylpenicilloyl polylysine	DB00895
	418	Bepridil	DB01244
	419	Berotralstat	DB15982
	420	Betaxolol Betaxolol	DB00195
	421	Bictegravir	DB11799
	422	Bifonazole	DB04794
	423	Bimatoprost Bimatoprost	DB00905
	424	Bromocriptine Bromocriptine	DB01200
	425	Buclizine	DB00354
	426	Buspirone	DB00490
	427	Busulfan Busulfan	DB01008
	428	Butorphanol Butorphanol	DB00611
	429	Cabotegravir	DB11751
	430	Caffeine	DB00201
	431	Carprofen	DB00821
	432	Cefditoren	DB01066
	433	Ceforanide	DB00923
	434	Cefradine	DB01333
	435	Cenobamate	DB06119
	436	Chlordiazepoxide	DB00475
	437	Chloroprocaine Chloroprocaine	DB01161
	438	Chlorquinaldol Chlorquinaldol	DB13340
	439	Choline magnesium trisalicylate	DB01401
	440	Ciclopirox	DB01188
	441	Cilazapril Cilazapril	DB01340
	442	Cinoxacin	DB00827
	443	Citalopram	DB00215
	444	Citric acid	DB04272
	445	Clavulanic acid	DB00766
	446	Clobazam	DB00349
	447	Clocortolone	DB00838
	448	Clodronic acid	DB00720
	449	Clofarabine	DB00631
	450	Clomifene	DB00882
	451	Clozapine	DB00363
	452	Cobimetinib Cobimetinib	DB05239
	453	Colchicine	DB01394
	454	Copanlisib	DB12483
	455	Crisaborole	DB05219
	456	Crotamiton	DB00265
	457	Cyclizine	DB01176
	458	Cyclobenzaprine	DB00924
	459	Dactinomycin Dactinomycin	DB00970
	460	D-alpha-Tocopherol acetate D-alpha-Tocopherol acetate	DB14002
	461	Daprodustat	DB11682
	462	Dapsone Dapsone	DB00250
	463	Daridorexant	DB15031
	464	Darunavir	DB01264
	465	Tecovirimat	DB12020
	466	Deferoxamine	DB00746
	467	Degarelix Degarelix	DB06699
	468	Desonide Desonide	DB01260
	469	Dichloralphenazone	DB01495
	470	Dichlorobenzyl alcohol Dichlorobenzyl alcohol	DB13269
	471	Didanosine	DB00900
	472	Difenoxin Difenoxin	DB01501
	473	Diflunisal	DB00861
	474	Difluprednate	DB06781
	475	Dihydro-alpha-ergocryptine	DB11274
	476	Dihydrotachysterol	DB01070
	477	Diroximel fumarate Diroximel fumarate	DB14783
	478	Disopyramide	DB00280
	479	Dofetilide Dofetilide	DB00204
	480	Doxacurium Doxacurium Doxacurium chloride	DB01135
	481	Drospirenone Drospirenone	DB01395
	482	Drotaverine	DB06751
	483	Dutasteride	DB01126
	484	Ecamsule	DB09534
	485	Elbasvir	DB11574
	486	Emtricitabine	DB00879
	487	Enalaprilat	DB09477
	488	Encainide	DB01228
	489	Eprosartan	DB00876
	490	Ertapenem	DB00303
	491	Ertugliflozin	DB11827
	492	Esculin	DB13155
	493	Esmolol	DB00187
	494	Estradiol_acetate	DB13952
	495	Etelcalcetide	DB12865
	496	Ethchlorvynol	DB00189
	497	Ethionamide	DB00609
	498	Ethotoin	DB00754
	499	Ethynodiol_diacetate	DB00823
	500	Etonogestrel	DB00294
	501	Ezogabine	DB04953
	502	Famciclovir	DB00426
	503	Febuxostat	DB04854
	504	Fenofibric_acid	DB13873
	505	Ferric_derisomaltose	DB15617
	506	Fidaxomicin	DB08874
	507	Finasteride	DB01216
	508	Flavoxate	DB01148
	509	Florbetapir_(18F)	DB09149
	510	Fluconazole	DB00196
	511	Flupentixol	DB00875
	512	Fluspirilene	DB04842
	513	Fondaparinux	DB00569
	514	Formoterol	DB00983
	515	Fosaprepitant	DB06717
	516	Riboflavin	DB09358
	517	Gadobutrol	DB06703
	518	Gestrinone	DB11619
	519	Gilteritinib	DB12141
	520	Glimepiride	DB00222
	521	Gliquidone	DB01251
	522	Glutamic_acid	DB00142
	523	Grepafloxacin	DB00365
	524	Griseofulvin	DB00400
	525	Halazepam	DB00801
	526	Haloperidol	DB00502
	527	Hexocyclium	DB06787
	528	Histrelin	DB06788
	529	Homatropine	DB11181
	530	Hydralazine	DB01275
	531	Hydrocortisone	DB00741
	532	Hydroxyethyl_cellulose	DB11602
	533	Ibandronate	DB00710
	534	Ibrutinib	DB09053
	535	Imipenem	DB01598
	536	Imiquimod	DB00724
	537	Indacaterol	DB05039
	538	Infigratinib	DB11886
	539	Inositol	DB13178
	540	Iodine	DB05382
	541	Ioxaglic_acid	DB09313
	542	Isometheptene	DB06706
	543	Isradipine	DB00270
	544	Ixabepilone	DB04845
	545	Kappadione	DB09332
	546	Larotrectinib	DB14723
	547	Latanoprost	DB00654
	548	Ledipasvir	DB09027
	549	Lemborexant	DB11951
	550	Levamlodipine	DB09237
	551	Levetiracetam	DB01202
	552	Lifitegrast	DB11611
	553	Linagliptin	DB08882
	554	Lomefloxacin	DB00978
	555	Lopinavir	DB01601
	556	Lorpiprazole	DB09195
	557	Lovastatin	DB00227
	558	Loxapine	DB00408
	559	Loxoprofen	DB09212
	560	Lumiracoxib	DB01283
	561	Lurasidone	DB08815
	562	Macimorelin	DB13074
	563	Magaldrate	DB08938
	564	Mebutamate	DB06797
	565	Mechlorethamine	DB00888
	566	Meclizine	DB00737
	567	Melatonin	DB01065
	568	Melphalan	DB01042
	569	Melphalan flufenamide	DB16627
	570	Memantine	DB01043
	571	Meperidine	DB00454
	572	Meprobamate	DB00371
	573	Methenamine	DB06799
	574	Methyltestosterone	DB06710
	575	Metolazone	DB00524
	576	Midodrine	DB00211
	577	Mifamurtide	DB13615
	578	Migalastat	DB05018
	579	Miglustat	DB00419
	580	Miltefosine	DB09031
	581	Minaprine	DB00805
	582	Minoxidil	DB00350
	583	Morphine	DB00295
	584	Moxidectin	DB11431
	585	Moxonidine	DB09242
	586	Nabumetone	DB00461
	587	Nafcillin	DB00607
	588	Nalbuphine	DB00844
	589	Naproxen	DB00788
	590	Natamycin	DB00826
	591	Nevirapine	DB00238
	592	Niclosamide	DB06803
	593	Nifedipine	DB01115
	594	Nilotinib	DB04868
	595	Nilutamide	DB00665
	596	Nintedanib	DB09079
	597	Niraparib	DB11793
	598	Nisoldipine	DB00401
	599	Nortriptyline	DB00540
	600	Nylidrin	DB06152
	601	Olanzapine	DB00334
	602	Ombitasvir	DB09296
	603	Oritavancin	DB04911
	604	Oseltamivir	DB00198
	605	Oteracil	DB03209
	606	Oxolamine	DB13216
	607	Oxybutynin	DB01062
	608	Oxygen	DB09140
	609	Padimate_O	DB11570
	610	Papaverine	DB01113
	611	Paromomycin	DB01421
	612	Paroxetine	DB00715
	613	Pefloxacin	DB00487
	614	Penbutolol	DB01359
	615	Pentobarbital	DB00312
	616	Pentostatin	DB12821
	617	Perflubutane	DB09459
	618	Perflutren Perflutren	DB00556
	619	Phenazopyridine	DB01438 DB01438
	620	Phenformin	DB00914
	621	Phenoxymethylpenicillin	DB00417
	622	Phenyl salicylate	DB11071
	623	Phenylpropanolamine	DB00397
	624	Phenyltoloxamine	DB11160
	625	Pholcodine	DB09209 DB09209
	626	Phosphoric acid	DB09394
	627	Physostigmine	DB00981
	628	Pitolisant	DB11642
	629	Pizotifen	DB06153
	630	Plazomicin	DB12615
	631	Plecanatide	DB13170
	632	Posaconazole	DB01263
	633	Potassium bicarbonate	DB11098
	634	Pramipexole	DB00413
	635	Pramiracetam	DB13247
	636	Prednisone	DB00635
	637	Pretomanid	DB05154
	638	Procaine benzylpenicillin	DB09320
	639	Procarbazine	DB01168
	640	Profenamine	DB00392
	641	Propantheline	DB00782
	642	Propylhexedrine	DB06714
	643	Protriptyline	DB00344
	644	Pyrantel	DB11156
	645	Quinidine	DB00908
	646	Quinine	DB00468
	647	Raloxifene	DB00481
	648	Relebactam	DB12377
	649	Relugolix	DB11853
	650	Remdesivir	DB14761
	651	Repaglinide	DB00912
	652	Rezafungin	DB16310
	653	Rifaximin	DB01220
	654	Rimegepant	DB12457 DB12457
	655	Ropivacaine	DB00296
	656	Rosuvastatin	DB01098
	657	Rufinamide	DB06201
	658	Salmeterol	DB00938
	659	Samarium (153Sm) lexidronam	DB05273
	660	Sarecycline	DB12035
	661	Saxagliptin	DB06335
	662	Secnidazole	DB12834
	663	Sertindole	DB06144
	664	Sevelamer	DB00658
	665	Simeprevir	DB06290
	666	Simethicone	DB09512
	667	Sodium aurothiomalate	DB09276
	668	Sofosbuvir	DB08934
	669	Sulfamethazine	DB01582
	670	Sulfasalazine	DB00795
	671	Sulfathiazole	DB06147
	672	Talbutal	DB00306 DB00306
	673	Tannic acid	DB09372
	674	Tapentadol	DB06204
	675	Tazobactam	DB01606
	676	Technetium Tc-99m succimer	DB09436
	677	Tecovirimat	DB12020
	678	Tecovirimat	DB12020
	679	Terbinafine	DB00857
	680	Terconazole	DB00251
	681	Testolactone	DB00894
	682	Tetradecyl hydrogen sulfate (ester)	DB11328
	683	Tetryzoline	DB06764
	684	Tezacaftor	DB11712
	685	Thiethylperazine	DB00372
	686	Thiopental	DB00599
	687	Thonzylamine	DB11235
	688	Tiaprofenic acid	DB01600
	689	Tigecycline	DB00560
	690	Tioconazole	DB01007
	691	Tirbanibulin	DB06137
	692	Tivozanib	DB11800
	693	Tixocortol	DB09091
	694	Tolazamide	DB00839
	695	Tolbutamide	DB01124
	696	Tolcapone	DB00323
	697	Tolfenamic acid	DB09216
	698	Topiramate	DB00273
	699	Troglitazone	DB00197
	700	Tropisetron	DB11699
	701	Ubrogepant	DB15328
	702	Vaborbactam	DB12107
	703	Valdecoxib	DB00580
	704	Valproic acid	DB00313
	705	Vandetanib	DB05294
	706	Varenicline	DB01273
	707	Vernakalant	DB06217
	708	Vildagliptin	DB04876
	709	Viloxazine	DB09185
	710	Vinorelbine	DB00361
	711	Vitamin C	DB00126
	712	Zalcitabine	DB00943
	713	Zaleplon	DB00962
	714	Zidovudine	DB00495
	715	Zinc gluconate	DB11248
	716	Zoledronic acid	DB00399
	717	Necitumumab	DB09559
	718	Filgrastim	DB00099

## Sheet: phytochem-based antiviral drugs
	S.No.	Plant scientic name	Phytocompound	Pubchem ID
	1	Aerva lanata (L.) A. L. Juss	Betulin	72326
	2	Acorus calamus L.	Acoradin	126324
	3		Galangin	5281616
	4		Limonene	22311
	5		Azulene	9231
	6		α-asarone	126522443
	7		β-asarone	126522443
	8	Polianthes tuberosa L.	3-carene	26049
	9		α –Farnesene	348316717
	10		Undecane	14257
	11		Polianthoside c	11343874
	12		Uttroside b	44566638
	13		0-cymene	10703
	14		Trans-isoeugenol	853433
	15	Sansevieria trifasciata Prain	Agavaceae	135334538
	16		Trifasciatoside k	132580503
	17	Curculigo orchioides Gaertn.	Curculigoside a	158845
	18	Lannea coromandelica (Houtt.) Merr.	(-)-epigallocatechin-3-gallate	102025303
	19	Spondias pinnata (J.G. Konig ex L. f.) Kurz.	Furfural	7362
	20		Ethyl benzoate	7165
	21	Coriandrum sativum L.	Lycopene	446925
	22		β-carotene	175267221
	23		L-valine	6287
	24		Hesperidin	10621
	25		Vicenin	442664
	26		Diosmin	5281613
	27		Zeaxanthin	5280899
	28		2-aminobenzoate	5459842
	29		Esculetin	5281416
	30		Apigenin	5280443
	31		Arbutin	440936
	32		Dihydroquercetin	439533
	33	Cuminum cyminum L.	Sexangularetin	5281698
	34		Neriifolin-s	441867
	35		Cycloartenol	92110
	36		Lectin	49776433
	37		Antiquorin	368996
	38		Taraxerol	92097
	39	Jatropha curcas	Vitexin,	5280441
	40		Vicenin-2	442664
	41		Stellarin-2	14730446
	42		Rhoifolin	5282150
	43		Isovitexin	162350
	44		Isorhoifolin	9851181
	45	Caesalpinia bonduc (L.) Roxb.	Norcaesalpinin o	11015267
	46		Norcaesalpinin p	11015267
	47		Caesalpinin mq	29924537
	48		Caesall o	31962203
	49		Caesall p	31962203
	50		Neocaesalpin O	73351991
	51		Caesaldekarine,	10597887
	52		2-acetoxycaesaldekarine,	44584001
	53		Caesalpine a	124708210
	54		Bonducellpin c acetate	10835061
	55		caesalpinin D	11419457
	56	Cassia occidentalis L.	Achrosin	19796670
	57		Aloe-emodin	10207
	58		Emodin,	3220
	59		Apigenin	5280443
	60		Aurantiobtusin	19796670
	61		Cassiollin	5377796
	62		Chryso-obtusin	155381
	63		Chrysophanic acid	10208
	64		Chrysarobin	68111
	65		Chrysophanol	10208
	66		Chrysoeriol	5280666
	67		D-mannitol	6251
	68		Helminthosporin	97560
	69		Tetracosanoic acid	11197
	70		Lignoceric acid	11197
	71		Mannitol	6251
	72		Matteucinol	160490
	73		Obtusifolin	3083575
	74		Obtusin	155380
	75		Physcion	10639
	76		Rhamnosides	11533162
	77		Rhein	10168
	78		Rubrofusarin	72537
	79		Pinselin	5377796
	80		Singueanol-i	21769372
	81		Physcion diglucoside	442762
	82		Chrysophanol 10	10208
	83		10-bianthrone	6453894
	84		Galactomannan	439336
	85		N-methylmorpholine	7972
	86		Xanthorin	12444971
	87		Helminthosporin	97560
	88		heteroside	482164
	89		Occidentalin b	33370615
	90		3-Methyl-1,8,9-anthracenetriol	10288
	91	Cassia tora L	Chrysophanol	10208
	92		Chrysarobin	68111
	93		10-hydroxy-5-methoxy-2-methyl-1	622679
	94		4-anthracenedione	87211
	95		Rubrofusarin	72537
	96		Parietin	10639
	97		Griseoxanthone-b	5359037
	98		Isotorachrysone	10422011
	99		Cumbiasin b	102376684
	100	Delonix regia (Bojer ex Hook.) Raf	Sorbic acid	643460
	101		Sinapic acid	637775
	102		Protocatechuic acid	72
	103		Mcoumaric acid	637541
	104		4-hydroxycinnamic acid	637542
	105		4-hydroxybenzoic acid	135
	106		3-hydroxybenzoic acid	7420
	107		Gentisic acid	3469
	108	Tephrosia purpurea (L.) Pers.	Isolonchocarpin	38364012
	109		Pongamol	101936575
	110		Lanceolatin A	6442389
	111		Benzopurpurin 4B	13816
	112		Purpurenone	101995825
	113		Purpurin	6683
	114		6-Dehydroestrone	102225
	115		Maackiain	91510
	116		Semiglabrin	353369
	117		Pseudosemiglabrin	156341
	118		Tachrosin	1023499
	119		Aplidine	9812534
	120		Semiglabrinol	11035494
	121		Tephrowatsin E	11288698
	122		Tanshindiol C	126072
	123		Hexadecanoicacid	985
	124		Karanjin	100633
	125		Purpuritenin	11022691
	126		Tephrosin	114909
	127		Isoglabratephrin	76316422
	128		Pyranochromene	44257104
	129		Ovalitenone	627910
	130		Villosinol	14704458
	131		Tetradecanoicacid	11005
	132		Caryophylleneoxide	438558414
	133		Tephrosin	114909
	134		Pongaglabol	12778491
	135		Tephrocarpin	119025635
	136		Glabratephrin	12893624
	137		Purpureacin-1	132942
	138		beta-D-galactopyranose	439353
	139		11-Hydroxytephrosin	155725
	140		Bulnesol	90785
	141	Tectona grandis L.f.	Lapachol	3884
	142		Deoxylapachol	97448
	143		5-hydroxylapachol	5318245
	144		Hydroxysesamone	135404715
	145		α-Lapachone	135029674
	146		β-Lapachone	317223943
	147		4′,5′-dihydroxy-epiisocatalponol	102455777
	148		Pachybasin	164982
	149		Rubiadin	124062
	150		Munjistin	160476
	151		2-methylquinizarin	99300
	152		5-Iodo-2-furaldehyde	693264
	153		N-docosane	12405
	154		tert-butylmethylether	15413
	155		Syringaresinol	100067
	156		Medioresinol	181681
	157		Betulinaldehyde	99615
	158		Betulin	72326
	159		Corosolic acid	6918774
	160		Ursolic acid	64945
	161	Curcuma zedoaria (Christm.) Roscoe	1,8-cineole	2758
	162		P-cymene	7463
	163		α-phellandrene	481106868
	164		Curzerene	572766
	165		Curdione	6441391
	166		β-elemene	198959862
	167		Epicurzerenone	5317062
	168		5-isopropylidene-3	11264315
	169		8-dimethyl-1(5h)-azulenone	11264315
	170		Ar-curcumene	92139
	171		Zingiberene	92776
	172		Camphor	2537
	173		Filiforminol	11056026
	174		Aromadendrene	91354
	175		Benzofuran	9223
	176		Curcumenone	153845
	177		Elemenone	519762
	178		Curcumol	14240392
	179		α-Terpinyl acetate	134971996
	180		Isoborneol	6321405
	181	Alstonia scholaris (L.) R.Br.	Akuammicine	10314057
	182		Tubotaiwine	13783720
	183		Akuammiginone	101352946
	184		Echitaminic acid	101352948
	185		Echitamine	12309276
	186		Scholaricine	50900051
	187		Scholarisine G	139041048
	188		Scholarisine c	132602963
	189		Alstonine	441979
	190		Akuammidine	15558574
	191		Lagunamine	14706138
	192		Picrinine	46229104
	193		Strictamine	21159178
	194		Alstonic acid a	91895416
	195		Betulin	72326
	196		Ursolicacid	196106414
	197		Alstonidine	12305773
	198		Terpinen-4-ol	11230
	199		2-phenylethylacetate	7654
	200		Isorhamnetin	5281654
	201	Stevia rebaudiana Bertoni	Rebaudioside a	6918840
	202		Rebaudioside c	60208888
	203		Dulcoside a	72941582
	204		Stevioside	442089
	205		α-Terpineol	481106871
	206		α-Bourbonene	530816
	207		β-Maaliene	85332642
	208		Caryophyllene	5281515
	209		Aromadendrene	91354
	210		9-epi-Caryophyllene	250146218
	211		β-Guaiene	250042720
	212		β-Ionone	348291614
	213		Eremophilene	12309744
	214		γ-Cadinene	348293214
	215		Caryophyllene oxide	1742210
	216		Isoaromadendrene epoxide	534398
	217		T-cadinol	160799
	218		Esculin	5281417
	219		Matairesinol	119205
	220		Robinin	5281693
	221	Curcuma longa	beta-Bisabolene	10104370
	222		Myrcene	31253
	223		Curlone	196216
	224		p-Cymene	463
	225		Tricyclene	79035
	226		Terpinolene	11463
	227		Elemicin	10248
	228		ar-Turmerone	160512
	229		2-Decanol	14254
	230		Ascorbic acid	54670067
	231		Linalyl propionate	61098
	232		2-Nonanol	12367
	233		Geranyl hexanoate	5365992
	234		Tetradecane	12389
	235	methanolic leaf extracts	2-Amino-4,5-imidazoledicarbonitrile	170446
	236		N-Phenylmethanesulfonamide	70970
	237		N'-[(E)-(4-Bromophenyl)methylidene]-4-methylbenzohydrazide7021736
	238	Zingiber officinale	2,6-Dimethylbenzaldehyde	583841
	239		3-Methylbutanal	11552
	240		Isogingerenone B	5318568
	241		bicyclopentadienylidene	10908294
	242		Myrcene	31253
	243		Zingerone	31211
	244		Shogaol	5281794
	245		Citral	638011
	246		Nonan-1-ol	8914
	247		4-Methylbenzenethiol	7811
	248		Heptane	8900
	249		Eugenol	3314
	250		Nimbiol	11119228
	251		6-Deacetylnimbin	10505484
	252		Kulinone	44567124
	253		Methyl kulonate	44567123
	254		Gedunin	12004512
	255		Andrographolide	5318517
	256		Ellagic acid	5281855
	257		Aloin	12305761
	258		Mangiferin	5281647
	259		Voacangine	73255
	260		Thevetin a	441873
	261		Torin 1	49836027
	262		Lupeol	259846
	263		Naringenin	439246
	264		Salicylic acid	338
	265		Chlorogenic acid	1794427
	266		Tylophorine	92114
	267		7-methoxycoumarin	10748
	268		Kaempferol	5280863
	269		Quercetin	5280343
	270		Diosmetin	5281612
	271		Baicalin	64982
	272		Oleic acid	445639
	273		Bixin	5281226
	274		Methyl caffeate	689075
	275		Sinapic acid	637775
	276		4-Feruloylquinic acid	10177048
	277		Deoxytubulosine	165003
	278		Gallic acid	370
	279		Anolignan a	72391
	280		Chrysin	5281607
	281		Nicotiflorin	5318767
	282		Tokinolide B	11090206
	283		Cuproin	8412
	284		Fraxetin	5273569
	285		acetic acid	176
	286		Stearic acid	5281
	287		Sabinene	18818
	288		Cyclosativene	519960
	289		Dodecanal	8194
	290		beta-Thujaplicinol	72605
	291		N-heicosane	12403
	292		Caryophyllene oxide	1742210
	293		Valencene	9855795
	294		Geraniol	637566
	295		γ-Terpinene	341242993
	296		Phenol	996
	297		Tetradecanal	31291
	298		Menthyl acetate	27867
	299		Allyl isovalerate	17816
	300		1-octanol	957
	301		N-tridecane	12388
	302		N-nonadecane	12401
	303		N-octadecane	11635
	304		β-Gurjunene	6450812
	305		Octanoic acid 3-methylbutyl ester	16255
	306		Propyl octanoate	10899740
	307		Alloaromadendrene	10899740
	308		Bicyclogermacrene	13894537
	309		Menthol	1254
	310		Butanoic acid	264
	311		Nonanoic acid	8158
	312		A-d-glucopyranoside	92969
	313		Octadecanoic acid	5281
	314		Squalene	638072
	315		1-heptatriacotanol	537071
	316		Vitamin A	445354
	317		ergocalciferol	5280793
	318		Shanzhiside methyl ester	13892722
	319		Scopoletin	5280460
	320		Scopoline	25084503
	321		Ethyl 3-ethoxyacrylate	5366269
	322		Kaempferol	5280863
	323		Quindoline	98912
	324		Quinoline	7047
	325		Scoparone	8417
	326		Cryptolepine	82143
	327		6-Methoxyquinoline	14860
	328		Savinin	5281867
	329		Catechin	9064
	330		Kaempferol	5280863
	331		Myricetin	5281672
	332		Friedelin	91472
	333		3-Phenylpropanal	7707
	334		Cyanidin	128861
	335		Delphinidin	68245
	336		Peridinin	5289155
	337		Delphinidin 3-glucoside	443650
	338		Isoquercetin	5280804
	339		Eugenol	3314
	340		Cineole	2758
	341		Eucarvone	136330
	342		T-Muurolol	3084331
	343		Chlorogenic acid	1794427
	344		Ferulic acid	445858
	345		Nitrocefin	6436140
	346		Citronellol	8842
	347		Rutin	5280805
	348		Phytomelin	481107917
	349		Geranylacetone	1549778
	350		Epigallocatechin	72277
	351		Kaempferol	5280863
	352		Trifolin	5282149
	353		Astragalin	5282102
	354		N-feruloyltyramine	5280537
	355		N-coumaroyltyramine	5372945
	356		Leucodelphinidin	440835
	357		Taxifolin	439533
	358		Epitaxifolin	443758
	359		Luteoloside	5280637
	360		Isoschaftoside	3084995
	361		Rhamnetin-3-O-neohesperidoside	5487094
	362		Terpinolen	11463
	363		(z) sabinene hydrate	62367
	364		Beta-linalool	6549
	365		Pinocarvone	121719
	366		Quinine	3034034
	367		Cannabidiol	644019
	368		Hesperidin	10621
	369		Rhoifolin	5282150
	370		Pectolinarin	168849
	371		Herbacetin	5280544
	372		Ethyl cholate	6452096
	373		Tangeretin	68077
	374		Myristicin	4276
	375		Curcumin	969516
	376		Cryptotanshinone	160254
	377		Epigallocatechin	72277
	378		Cinnamamide	5273472
	379		Ellagic acid	5281855
	380		6,8-Diprenylgenistein	480783
